# Supplementary material for: Combined metabolomics and transcriptomics reveal the secondary metabolite networks in different growth stages of Bletilla striata (Thunb.) Reichb.f
Source: PLoS One. 2024 Jul 24;19(7):e0307260. doi: 10.1371/journal.pone.0307260 (PMC11290943; doi:10.1371/journal.pone.0307260)
Supplement: S1 Table — (XLSX) [file pone.0307260.s007.xlsx]

## Sheet: Sheet1
Supplement Table 1.Compounds of Bletilla striata in three different stages
Compounds	m/z	RT	Adducts	Formula	Class	QC1	QC2	QC3	HQ1	HQ2	HQ3	GQ1	GQ2	GQ3	CSQ1	CSQ2	CSQ3	VIP(GQ vs HQ)	Fold_Change(GQ vs HQ)	Log2FC(GQ vs HQ)	Type(GQ vs HQ)	VIP(CSQ vs HQ)	Fold_Change(CSQ vs HQ)	Log2FC(CSQ vs HQ)	Type(CSQ vs HQ)	VIP(CSQ vs GQ)	Fold_Change(CSQ vs GQ)	Log2FC(CSQ vs GQ)	Type(CSQ vs GQ)
1-palmitoyl-2-hydroxy-sn-glycero-3-phosphoethanolamine	163.076	21.9435	M+H, M+Na	C21H44NO7P	Lipids	5057.86	3630.19	2737.25	3531.49	2197.4	1684.24	1493.47	2669.31	1805.22	1456.57	1148.26	1317.88	0.45585	0.805058	-0.312836	insig	0.921331	0.529156	-0.918236	down	1.0449	0.657289	-0.6054	down
8-[3-oxo-2-[(E)-pent-2-enyl]cyclopenten-1-yl]octanoic acid	429.118	18.2647	M+H	C18H28O3	Lipids	4353.58	5490.53	5650.72	4953.62	4341.95	3414.43	7656.55	6871.94	6162.95	7472.47	9115.38	8560.33	1.18548	1.62797	0.70307	up	1.21268	1.97861	0.98449	up	1.16118	1.21539	0.28142	insig
Pacificanone A	237.196	29.7589	M+H	C20H34O3	Lipids	656.752	533.378	982.151	1662.95	2654.61	1981.66	1190.82	1112.42	1426.73	2312.7	2073.99	2439.47	1.06232	0.592132	-0.756008	down	0.344474	1.08365	0.115902	insig	1.46925	1.83008	0.871911	up
Acetyl tributyl citrate	339.254	24.9014	M+H, M+Na	C20H34O8	Lipids	2020.37	1086.2	927.714	654.234	659.272	739.238	1044.29	1106.29	1275.95	1283.54	1127.03	1373.62	1.24639	1.66925	0.739196	up	1.22851	1.84348	0.882432	up	0.774534	1.10438	0.143235	insig
N,N-Dimethyldodecylamine N-oxide	279.231	16.6932	M+H	C14H31NO	Lipids	6471.82	4663.95	4635.61	3945.77	3353.79	3124.62	5833.62	5308.99	7074.9	6749.16	7407.22	6852.98	1.19874	1.74762	0.805392	up	1.25325	2.01545	1.0111	up	0.960253	1.15325	0.205707	insig
16-Heptadecyne-1,2,4-triol	349.237	18.7134	M+H	C17H32O3	Lipids	2306.68	977.678	1086.01	1023.44	1117.52	1165.4	1720.34	1667.71	1762.91	1554.04	1347.85	1266.95	1.29307	1.55789	0.639598	up	1.06713	1.26085	0.334402	insig	1.34459	0.809333	-0.305195	insig
CARNITINE	335.219	19.382	M+H	C7H15NO3	Lipids	715.882	807.883	820.115	747.3	735.44	669.9	1188.05	1136.02	1014.96	1029.11	858.49	924.08	1.25769	1.55113	0.633322	up	1.13827	1.30615	0.385325	insig	1.17714	0.842065	-0.247997	insig
Stearamide	302.305	21.0318	M+H	C18H37NO	Lipids	2143.22	2433.47	2610.07	3121.18	2762.12	3756.46	1597.12	5329.85	2251.44	665.89	405.54	402.04	0.0903749	0.952141	-0.070753	insig	1.24234	0.152853	-2.70978	down	1.13388	0.160537	-2.63903	down
Linoleoyl Ethanolamide	643.424	27.1243	M+H	C20H37NO2	Lipids	528.288	634.34	659.012	662.32	813.15	978.6	1458.69	1494.01	1584.68	1991.88	2515.43	1972.98	1.25992	1.84892	0.886683	up	1.22231	2.64063	1.40088	up	1.32714	1.4282	0.514199	insig
9-HODE	321.241	23.6353	M-H	C18H32O3	Lipids	6746.05	7117.15	7543.21	6580.17	7627.76	7624.38	9480.14	9779.3	9468.03	5661.67	5162.77	7801.89	1.2481	1.31582	0.395966	insig	0.667996	0.853154	-0.229122	insig	1.36853	0.64838	-0.625088	down
(2E,4E)-12-hydroxy-13-(hydroxymethyl)-3,5,7-trimethyltetradeca-2,4-dienedioic acid	365.193	15.0576	M+Na, M+K	C18H30O6	Lipids	3059.45	3240.24	3281.32	1582.85	1245.63	1060.59	4788.22	4103.91	2543.63	4192.54	4660.13	4356.58	1.14918	2.94048	1.55605	up	1.26238	3.3965	1.76405	up	0.627916	1.15508	0.207997	insig
FA 18:3+1O	522.356	22.5496	M+Na, M+K	C18H30O3	Lipids	2228.92	2570.39	2597.33	1569.95	1308.59	1175.28	3355.25	4618.48	2075.37	3069.33	3029.37	2904.52	1.04646	2.47892	1.30971	up	1.25917	2.22092	1.15116	up	0.338296	0.895923	-0.158553	insig
Ricinoleic acid	425.215	24.6875	M+Na	C18H34O3	Lipids	1160.53	1191.3	1143.46	940.179	950.179	715.763	1137.1	1162.83	1117.81	821.166	964.451	794.048	1.13527	1.31143	0.391141	insig	0.0582111	0.989849	-0.0147199	insig	1.42275	0.754786	-0.405861	insig
3-Hydroxysuberic acid	213.073	4.04575	M+H	C8H14O5	Lipids	4850.25	4564.63	4387.04	6091.63	5055.98	4372.48	5131.38	5307.4	2648.24	2498.75	3892.72	2405.22	0.499743	0.843231	-0.246	insig	1.08189	0.566794	-0.819104	down	0.885253	0.672169	-0.573104	insig
gamma-Linolenic acid	537.17	16.9705	M+H	C18H30O2	Lipids	34.4425	21.3622	32.2946	265.11	359.6	480.22	1241.82	1334.97	1725.54	1751.09	1688.57	2757.98	1.25494	3.89376	1.96116	up	1.17226	5.60908	2.48776	up	0.982201	1.44053	0.526601	insig
Hydroxy octadecatrienoic acid	362.15	19.382	M+H	C18H30O3	Lipids	144494	185542	182748	136729	129880	109453	250187	249026	169285	242787	223662	214260	1.13264	1.77763	0.829951	up	1.24191	1.8101	0.856067	up	0.126172	1.01827	0.0261157	insig
linolenic acid	335.164	19.9576	M+H	C18H30O2	Lipids	4216.36	4707.64	4877.45	4169.69	3137.39	2840.58	10320.1	7867.46	7467.97	8947.64	7211.46	8387.95	1.22443	2.52822	1.33812	up	1.22827	2.41898	1.2744	up	0.2566	0.956795	-0.0637179	insig
2-HYDROXYOCTANOIC ACID	577.135	22.6348	M+H	C8H16O3	Lipids	1512.12	722.146	748.756	614.4	653.72	709.56	1054.79	1033.72	1090.41	991.96	817.72	937.16	1.29334	1.6074	0.684728	up	1.1589	1.38892	0.473964	insig	1.22374	0.86408	-0.210764	insig
5-HETrE	323.258	29.5168	M+H	C20H34O3	Lipids	615.669	512.722	665.206	1273.15	1940.01	1384.08	968.41	757.47	976.98	1831.09	1635.65	1731.24	1.07516	0.587931	-0.766281	down	0.541167	1.13067	0.177183	insig	1.48937	1.92314	0.943464	up
Lichesterylic acid	273.184	23.0737	M-H	C18H34O3	Lipids	2226.83	2231.58	2404.17	2187.17	2783.75	2836.98	2377.58	2430.63	2173.15	1311.06	2639.91	2082.01	0.690679	0.894141	-0.161426	insig	0.712928	0.772677	-0.372062	insig	0.562997	0.864156	-0.210636	insig
Sphingosine (C17 base)	361.119	18.8198	M+H	C17H35NO2	Lipids	723.323	808.374	884.148	1195.07	1456.7	965.807	595.185	1039.71	661.134	732.826	648.332	627.475	0.975682	0.634688	-0.65588	down	1.11898	0.555243	-0.848808	down	0.486323	0.874829	-0.192928	insig
Phytosphingosine	300.29	19.929	M+H	C18H39NO3	Lipids	7947.29	8551.44	7414.27	10239.1	10382.3	9767.63	4525.79	9249.79	4342.42	4828.03	5480.4	5398.88	1.03111	0.596203	-0.746125	down	1.26601	0.516875	-0.952113	down	0.360605	0.866944	-0.205989	insig
Sphinganine	351.253	21.039	M+H	C18H39NO2	Lipids	3986.76	4763.15	4092.78	5065.85	4608.75	5861.81	2274.55	8508.26	3451.4	727.151	596.125	840.997	0.150754	0.916185	-0.12629	insig	1.25617	0.139303	-2.8437	down	1.10411	0.152047	-2.71741	down
Ceratodictyol	299.164	26.2834	M+H, M+NH4, M+Na	C19H38O4	Lipids	7433.13	7289.3	7648.3	9484.89	10531.1	9572.64	5592.78	16778.4	63290	29687.3	30094	32891.8	0.616613	2.89507	1.5336	insig	1.26603	3.13205	1.64711	up	0.0811827	1.08186	0.113508	insig
Perseitol Heptaacetate	524.198	0.93775	M+H	C21H30O14	Lipids	1042.93	857.058	819.659	2826.58	795.57	1758.14	1	74.19	215.23	9.96	41.17	17.02	1.07516	0.0539785	-4.21147	down	1.06278	0.0126666	-6.30283	down	0.785705	0.23466	-2.09136	insig
Myristoyl Ethanolamide	363.124	17.3261	M+H	C16H33NO2	Lipids	1024.68	854.699	839.335	1014.6	1025.71	774.508	854.608	1029.26	1185.97	1149.67	1105.92	1130.8	0.420836	1.0906	0.125122	insig	0.959269	1.20306	0.266707	insig	0.715171	1.10312	0.141585	insig
Glyceryl linolenate	149.06	19.7869	M+H	C21H36O4	Lipids	1018.73	1068.63	1094.79	246.54	361.74	414.82	1297.06	1251.65	777.77	3131.54	1287.63	2919.99	1.19127	3.25137	1.70105	up	1.11148	7.17345	2.84267	up	1.13652	2.20628	1.14162	up
2-Palmitoylglycerol	321.242	23.8894	M+H	C19H38O4	Lipids	796.718	844.193	852.316	744.94	1188.83	795.83	796.53	1190.84	855.89	1006.75	1165.01	966.72	0.129175	1.04164	0.0588565	insig	0.522244	1.14979	0.201376	insig	0.516545	1.10383	0.14252	insig
monolinolein	307.263	25.3574	M+H	C21H38O4	Lipids	2004.88	2208.3	2270.7	2054.54	2486.9	1801.05	1105.44	11163.9	4420.28	3998.31	599.74	3379.51	0.653844	2.6314	1.39583	insig	0.312714	1.2578	0.330898	insig	0.640974	0.477995	-1.06493	insig
1-(hexadecanoyloxy)-3-hydroxypropan-2-yl-octadec-9-enoate	617.509	29.986	M+Na	C37H70O5	Lipids	579.684	888.371	1053.19	1132.31	1455.93	838.259	596.181	1613.54	2301.84	379.338	307.384	383.868	0.427597	1.31666	0.396888	insig	1.1582	0.312443	-1.67833	down	1.16634	0.237299	-2.07522	down
PE 34:2	184.074	28.2163	M-H	C39H74NO8P	Lipids	3321.09	986.842	767.34	593.961	1228.09	4785.55	2408.32	1614.5	1453.2	2826.61	6563.3	1723.41	0.183223	0.828745	-0.270999	insig	0.461924	1.6819	0.750092	insig	0.810264	2.02945	1.02109	up
LPC 18:2	391.194	21.4375	M+H, M+Na	C26H50NO7P	Lipids	15832.1	9380.23	7337.37	4919.12	4120.32	3905.86	4999.77	5063.72	4592.48	2183.76	2898.5	2465.06	0.836456	1.13215	0.17906	insig	1.17774	0.583017	-0.778391	down	1.48969	0.514966	-0.957451	down
PC(16:0/0:0)	230.248	22.0436	M+H, M+Na	C24H50NO7P	Lipids	59139.7	36260.3	29740.9	17480	15490.9	14378	17363.6	17643.8	16864.6	13072.9	11039.3	7496.1	0.820163	1.09553	0.131626	insig	1.0333	0.667561	-0.583029	insig	1.376	0.609351	-0.714655	down
Tri(butoxyethyl) phosphate	199.073	22.6348	M+H, M+Na	C18H39O7P	Lipids	47284.7	24674.1	22393.3	15605.4	16615.1	16733.7	25071.6	25047.7	27244.3	28125.2	23770.6	27212.6	1.29148	1.58032	0.660221	up	1.22792	1.61597	0.692398	up	0.280175	1.02255	0.0321769	insig
Bis(2-ethylhexyl)phosphate	340.26	7.64577	M+H	C16H35O4P	Lipids	2334.99	2301.49	2372.23	2250.28	2009.64	2085.49	2032.41	3605.17	4986.52	3515.24	3524.86	3184.22	0.840008	1.6743	0.743555	up	1.24922	1.61129	0.68822	up	0.138105	0.96237	-0.0553357	insig
1_18_1_lysophosphatidylcholine	257.082	22.2713	M+H	C26H52NO7P	Lipids	10452.5	6720.61	6204.17	4152.75	3721.47	3671.42	4835.29	4824.85	4546.92	3670.31	3160.51	2061.99	1.21242	1.23051	0.29926	insig	0.837827	0.770232	-0.376636	insig	1.34295	0.625944	-0.675895	down
Lyso-PC 18:1(9Z)	399.251	22.5991	M+H	C26H52NO7P	Lipids	10359.2	6526.69	5669.86	3366.97	3073.92	2836.24	3549.21	3503.65	3453.64	2646.88	2245.35	1389.04	1.04153	1.13252	0.179532	insig	0.986836	0.67707	-0.562622	insig	1.3542	0.597846	-0.742154	down
LITHOCHOL-11-ENIC ACID	291.195	20.1925	M+Na, M+K	C24H38O3	Steroids	2772.22	2139.32	2240.96	953.846	949.398	875.806	1202.28	1089.9	1077.06	1120.38	1029.08	789.237	1.18083	1.21237	0.27783	insig	0.331572	1.05745	0.080584	insig	0.857186	0.872214	-0.197246	insig
ursodeoxycholic acid	413.268	20.1854	M+Na	C24H40O4	Steroids	9317.42	7216.11	7182.31	2869.9	2621.3	2599.29	3354.65	3035.16	3079.48	3686.88	3315.55	2795.62	1.13508	1.17042	0.227029	insig	0.925952	1.21106	0.276266	insig	0.290036	1.03472	0.0492367	insig
(16alpha,17beta)-estra-1,3,5(10)-triene-3,16,17-triol	327.133	6.2157	M+K	C18H24O3	Steroids	2359.67	2169.09	2055.51	3364.99	2570.24	2504.78	1043.4	1117.72	474.501	1149.18	1362.22	1496.15	1.2354	0.312277	-1.6791	down	1.18528	0.474828	-1.07452	down	1.09863	1.52054	0.604581	up
Resibufogenin	302.269	18.5848	M+H	C24H32O4	Steroids	1243.26	1375.64	1252.45	1237.5	2128.92	1129.21	106.289	301.439	127.113	907.67	825.565	857.129	1.17649	0.118969	-3.07134	down	0.899956	0.576195	-0.79537	down	1.49889	4.84324	2.27597	up
Flunisolide	311.128	19.1469	M+H	C24H31FO6	Steroids	3999.6	6604.64	5984.21	1001.57	937.38	721.3	5787.72	4348.58	1826.98	11239.2	12286.6	11736.2	1.04587	4.49705	2.16898	up	1.27135	13.2551	3.72848	up	1.46444	2.94752	1.5595	up
h_92_oxabolone	275.201	20.2354	M+H	C18H26O3	Steroids	6429.71	7910.75	8469.42	8191.56	6970.38	5650.66	12614.3	13189.6	9439.86	12483.1	12719.6	11471	1.13356	1.69338	0.75991	up	1.21615	1.7621	0.817292	up	0.305213	1.04058	0.0573822	insig
Nandrolone	309.206	20.2632	M+H	C18H26O2	Steroids	28327.3	37258	40464.1	47800.4	54296.7	37214	52483.5	49202.5	45762.3	47387.7	41080.7	39385.9	0.3216	1.05841	0.0818977	insig	0.412525	0.917761	-0.12381	insig	1.1013	0.867113	-0.205708	insig
h_14_19_norandrosterone	163.112	20.4696	M+H	C18H28O2	Steroids	139483	165545	171620	199025	220627	171469	144300	152556	189764	189438	194617	167612	0.858177	0.823216	-0.280658	insig	0.468133	0.933256	-0.0996555	insig	0.828207	1.13367	0.181002	insig
h_22_methandriol_m	336.289	25.7846	M+H	C20H34O2	Steroids	1253.99	1310.16	1313.5	957.039	969.794	819.261	1868.18	1535.56	936.248	983.731	1417.23	768.342	0.903671	1.58042	0.660309	up	0.436704	1.15411	0.206785	insig	0.761285	0.730257	-0.453523	insig
h_60_epimethendiol	481.254	25.9985	M+H	C20H32O2	Steroids	1548.47	1496.39	1476.99	773.91	799.26	667.44	1973.74	2558.86	1584	1487.21	1644.74	1163.48	1.19439	2.72988	1.44884	up	1.17374	1.91708	0.938911	up	1.05084	0.702258	-0.509927	insig
Prednisolone_Tebutate	353.268	26.2697	M+H	C27H38O6	Steroids	512.784	556.439	410.898	401.37	420.14	502.9	424.79	774.35	1606.59	644.68	981.42	770.52	0.755603	2.11848	1.08303	insig	1.10404	1.80958	0.855651	up	0.299893	0.854188	-0.227375	insig
Hyodeoxycholic acid	425.316	28.1577	M+H	C24H40O4	Steroids	1016.97	954.7	1042.12	1324.9	1341.35	1314.18	1259.15	1668.28	1891.14	1641.82	1452.43	1388.73	0.78996	1.21057	0.275681	insig	0.94641	1.12626	0.171534	insig	0.430465	0.930355	-0.104147	insig
Cholesterol	714.511	28.1791	M+H	C27H46O	Steroids	1643.3	1870.14	1590.63	1109.91	1475.88	1692.74	2289.95	2379.61	3108.93	2619.85	2060.92	2546.27	1.15829	1.81803	0.862375	up	1.14008	1.68914	0.75629	up	0.444548	0.929106	-0.106085	insig
VITAMIN D3	399.252	28.557	M+H	C27H44O	Steroids	2071.19	2126.21	1497.23	1018.66	1383.86	1191.6	1088.67	1295.2	2318.9	1665.26	1911.01	1952.63	0.559782	1.30846	0.387873	insig	1.16894	1.53832	0.621359	up	0.490633	1.17567	0.233486	insig
7-Oxocholesterol	249.02	28.9483	M+H	C27H44O2	Steroids	1891.73	2192.91	2576.2	4916.48	2867.13	2965.32	3993.42	4055.71	4414.41	4437.15	4095.19	5341.61	0.507704	1.15951	0.21352	insig	0.711015	1.29073	0.368184	insig	0.784152	1.11316	0.154664	insig
Thermoactinoamide_J	679.512	5.89537	M+H, M+NH4, M+Na, M+K	C36H66N6O6	Organic acids	118838	61964	60250.7	68371.5	64851	59980.1	77862	99066	122126	134017	114654	107802	1.05565	1.54788	0.63029	up	1.22124	1.84507	0.883675	up	0.80279	1.192	0.253385	insig
Triphenyl phosphate (TPP)	235.169	21.6443	M+H, M+Na	C18H15O4P	Organic acids	31694.1	19501.8	20032.3	17518.1	18501.6	19287.5	29803.1	29010.1	30644.8	26482.7	22313.1	24138.9	1.30028	1.61748	0.693744	up	1.16402	1.31872	0.399137	insig	1.38454	0.815295	-0.294606	insig
Targinine	189.135	0.682083	M+H, M+K	C7H16N4O2	Organic acids	1944.71	2061.71	2104.63	2870.57	2811.95	3287.62	644.825	1239.02	3364.43	1177.2	1948.63	1888.44	0.774666	0.585083	-0.773287	insig	1.16763	0.558995	-0.839092	down	0.0862914	0.955412	-0.0658054	insig
Arginine	175.119	0.67495	M+H	C6H14N4O2	Organic acids	70276.9	78251	81162.7	151252	117128	121202	4686.91	15822	69046.7	33917.4	24373.4	29555.2	1.19156	0.229876	-2.12107	down	1.24412	0.225488	-2.14888	down	0.0418212	0.980911	-0.0278061	insig
DL-Pipecolinic acid	130.087	0.7885	M+H	C6H11NO2	Organic acids	4647.56	5074.78	5306.31	4879.41	2753.08	4180.33	3853.14	3659.51	7436	7175.25	4055.42	6568.09	0.468963	1.26546	0.339662	insig	0.835314	1.50673	0.591424	up	0.432125	1.19066	0.251762	insig
2-Norbornene-5,6-dicarboxylic anhydride	182.081	0.809917	M+H	C9H8O3	Organic acids	4942.49	5246.58	5301.96	10279.7	4969.42	9931.39	2739.18	3045.22	3829.41	1809.95	2171.38	1839.47	1.08639	0.381796	-1.38913	down	1.12428	0.231163	-2.11302	down	1.34955	0.605462	-0.723891	down
L-Tyrosine	182.081	1.02988	M+H	C9H11NO3	Organic acids	4822.84	4757.25	4784.04	10436.1	4088.94	8858.28	906.106	1335.97	2500.42	632.58	485.379	621.431	1.10621	0.202816	-2.30176	down	1.1264	0.074386	-3.74883	down	1.11679	0.366767	-1.44707	down
CYS-GLY	179.049	2.7516	M+H	C5H10N2O3S	Organic acids	2250.72	2408.9	2367.77	5614.95	3815.88	3583.12	597.208	677.213	731.154	2233.29	2401.16	2227.31	1.23573	0.15411	-2.69797	down	1.07949	0.527262	-0.923409	down	1.51959	3.42134	1.77456	up
Lauryl diethanolamide	351.252	19.2747	M+H	C16H33NO3	Organic acids	1563.48	1343.17	1514.14	3242.45	958.274	5780.41	3166.76	27580.9	1870.33	4403.54	5108.18	4984.71	0.526433	3.26796	1.70839	insig	0.599937	1.45238	0.538421	insig	0.511909	0.444431	-1.16997	insig
Triphenylphosphate	607.392	29.3319	M+H	C18H15O4P	Organic acids	1222.78	1198.26	1219.97	780.11	1547.32	1293.92	4377.24	5417.93	10196.8	21429.5	15774.5	9861.38	1.09469	5.52058	2.46482	up	1.16034	12.9967	3.70007	up	1.15644	2.35422	1.23525	up
(2S,3R,4S,5S,6R)-2-[(2R,3R,4S,5S,6R)-4,5-dihydroxy-2-[[(3S,5R,8R,10R,12R,13R,14R,17S)-12-hydroxy-17-(2-hydroxy-6-methylhept-5-en-2-yl)-4,4,8,10,14-pentamethyl-2,3,5,6,7,9,11,12,13,15,16,17-dodecahydro-1H-cyclopenta[a]phenanthren-3-yl]oxy]-6-(hydroxymethyl)oxan-3-yl]oxy-6-(hydroxymethyl)oxane-3,4,5-triol	324.288	27.0143	M-H	C42H72O13	Terpenoids	1246.03	1336.27	1356.8	1290.61	1477.87	1210.81	885.62	1891.87	1347.7	793.36	863.143	749.478	0.101419	1.03666	0.0519493	insig	1.2094	0.604625	-0.725887	down	1.07098	0.583241	-0.777837	down
[(2S,3R,4S,5S,6R)-3,4,5-trihydroxy-6-(hydroxymethyl)oxan-2-yl] (4aS,6aS,6bR,9R,10R,11S,12aR)-11-hydroxy-9-(hydroxymethyl)-2,2,6a,6b,9,12a-hexamethyl-10-[(2S,3R,4S,5R)-3,4,5-trihydroxyoxan-2-yl]oxy-1,3,4,5,6,6a,7,8,8a,10,11,12,13,14b-tetradecahydropicene-4a-carboxylate	281.053	28.921	M-H	C41H66O14	Terpenoids	5153.38	5123.81	4928.9	3633.95	3645.03	3530.82	6783.5	6776.08	7349.76	6456.62	7109.88	7363.14	1.30149	1.93429	0.951807	up	1.25583	1.93617	0.953207	up	0.012221	1.00097	0.0014003	insig
Ginsenoside Rh2 (S-FORM)	178.159	29.3904	M-H	C36H62O8	Terpenoids	3746.33	3453.65	3117.63	3554.68	3891.79	3996.01	2208.44	6574.73	7083.05	1955.96	1655.15	6070.48	0.561736	1.38661	0.471558	insig	0.266741	0.846109	-0.241084	insig	0.675036	0.610202	-0.712642	insig
Ginsenoside Rh4	309.279	27.4521	M+Na	C36H60O8	Terpenoids	1110.23	1220.29	1402.37	769.843	780.24	533.092	1365.33	2334.49	1095.77	1745.09	1900.24	1880.52	0.992934	2.30206	1.20292	up	1.25597	2.65261	1.40741	up	0.476284	1.15228	0.204488	insig
20(S)-Ginsenoside F2	393.302	27.8658	M+H	C42H72O13	Terpenoids	8662.8	7223.92	8287.18	6719.39	5997.83	5899.62	6710.43	9462.99	8903.88	6653.18	7689.08	6426.38	1.01318	1.34702	0.429774	insig	0.779153	1.11558	0.157799	insig	0.945141	0.828185	-0.271975	insig
3-hydroxy-1-(4-hydroxyphenyl)propan-1-one	167.07	5.02805	M+H	C9H10O3	Terpenoids	755.989	874.31	903.943	723.54	780.73	679.01	1008.32	990.79	1172.33	1091.06	899.21	992.12	1.22039	1.4526	0.538641	insig	1.15234	1.36601	0.449972	insig	0.573311	0.94039	-0.0886691	insig
Forsythoside I	647.195	5.21267	M+H	C29H36O15	Terpenoids	3639.29	3266.3	2991.17	2898.68	2695.42	2982.5	2582.29	2806.28	2711.53	2537.53	1937.07	2822.32	0.781917	0.944442	-0.0824661	insig	0.787467	0.850794	-0.233118	insig	0.675606	0.900843	-0.150652	insig
Tanshinone I	294.113	7.95142	M+NH4	C18H12O3	Terpenoids	1493.3	1597.44	1841.21	5913.34	3225.38	5743.2	239.992	315.449	263.221	339.164	282.674	312.995	1.228	0.0550105	-4.18415	down	1.19318	0.0628167	-3.99271	down	0.874568	1.1419	0.191441	insig
Cryptotanshinone	327.078	21.5663	M+H, M+Na	C19H20O3	Terpenoids	395.503	410.162	574.774	1372.94	1493.67	1486.95	2165.23	2177.54	2188.24	1953.7	1640.56	1708.72	1.30171	1.50015	0.585111	up	1.07052	1.21808	0.284607	insig	1.38652	0.811969	-0.300504	insig
Tanshinone IIA	333.013	0.653517	M+H	C19H18O3	Terpenoids	2331.4	2544.57	2330.99	2177.15	2267.63	2569.32	2849.07	2433.26	3402.25	2700.33	2718.14	2173.31	0.88795	1.23816	0.308198	insig	0.531491	1.08236	0.11418	insig	0.749772	0.874168	-0.194018	insig
(E)-4-[(1R,2S,3S,4R,8aS)-2,3,4-trihydroxy-2,5,5,8a-tetramethyl-3,4,4a,6,7,8-hexahydro-1H-naphthalen-1-yl]but-3-en-2-one	311.222	15.2068	M+H	C18H30O4	Terpenoids	13312.4	18127.7	16412.5	13168.5	8359.89	7075.73	22902.5	19030.1	14890.1	20094.6	18242.9	19330.4	1.10624	1.98652	0.990246	up	1.18194	2.01608	1.01155	up	0.109012	1.01488	0.0213036	insig
12-deoxy-6R,7R-epoxy-5beta-hydroxy-phorbol-13-hexadecanoate	619.421	16.5861	M+H	C36H58O8	Terpenoids	754.558	1529.33	1551.62	662.968	320.098	238.568	2736.48	2876.6	826.944	2788.98	2213.08	2579.22	1.03145	5.27165	2.39825	up	1.24812	6.20586	2.63363	up	0.427834	1.17721	0.235377	insig
triptophenolide	362.15	20.029	M+H	C20H24O3	Terpenoids	684.443	962.135	900.815	598.85	576.42	1489.26	536.67	686.12	594.95	2130.19	997.24	2157.6	0.552708	0.682199	-0.551735	insig	0.848731	1.98348	0.988031	up	1.27247	2.90747	1.53977	up
5-(5-methoxycarbonyl-5,8a-dimethyl-2-methylidene-3,4,4a,6,7,8-hexahydro-1H-naphthalen-1-yl)-3-methylpentanoic acid	359.115	21.2808	M+H	C21H34O4	Terpenoids	3048.8	3637.45	3774.85	2364.63	2378.11	2109.77	7885.8	10630.2	4229.27	4852.16	4570	4418.54	1.06835	3.31926	1.73086	up	1.26336	2.0198	1.01421	up	0.940695	0.608509	-0.71665	down
(3S)-5-[(1S,8aR)-2,5,5,8a-tetramethyl-4-oxo-4a,6,7,8-tetrahydro-1H-naphthalen-1-yl]-3-methylpentanoic acid	353.264	23.7255	M+H	C20H32O3	Terpenoids	1990.6	2142.7	1922.41	1202.55	1375.49	1240.53	1796.35	985.91	740.956	3134.64	3610.88	3216.38	0.198033	0.92265	-0.116145	insig	1.25954	2.6088	1.38338	up	1.45506	2.8275	1.49953	up
2-(2-hydroxybut-3-en-2-yl)-3a,6,6,9a-tetramethyl-2,4,5,5a,7,8,9,9b-octahydro-1H-benzo[e][1]benzofuran-4,5-diol	321.242	24.9085	M+H	C20H34O4	Terpenoids	2004.79	2118.32	2333.54	1627.07	1838.03	1791.97	3826.79	1893.52	1724.23	2716.69	4880.14	2627.61	0.620596	1.4161	0.501924	insig	0.953758	1.94489	0.959691	up	0.648732	1.37341	0.457767	insig
5-[(8aS)-2,5,5,8a-tetramethyl-3-oxo-4a,6,7,8-tetrahydro-4H-naphthalen-1-yl]-3-methylpentanoic acid	377.267	24.9228	M+H	C20H32O3	Terpenoids	2051.85	2412.92	2342.68	1216.33	938.282	806.232	2230.22	1690	946.587	3622.53	4796.85	4328.85	0.822643	1.64372	0.716968	up	1.24266	4.30561	2.10622	up	1.43072	2.61942	1.38925	up
sclareol	375.181	27.5021	M+H	C20H36O2	Terpenoids	80817.5	74371.8	75223.8	66684.9	68063.4	68735.8	77850.6	101883	126496	92520.7	104186	92561.3	1.01405	1.50493	0.589698	up	1.22948	1.42158	0.507491	insig	0.309982	0.944611	-0.0822073	insig
4-amino-5-(5-hydroxy-2',6-dimethyl-5'-prop-1-en-2-ylspiro[7-oxabicyclo[4.1.0]heptane-3,1'-cyclopentane]-2-yl)oxy-5-oxopentanoic acid	137.046	28.8698	M+H	C20H31NO6	Terpenoids	8285.26	10441.7	10317.1	8799.37	9808.43	10235.3	17407.8	17113.1	18143.4	17817.6	14663.6	18786.2	1.29864	1.82589	0.8686	up	1.19932	1.77746	0.829818	up	0.271106	0.973476	-0.0387825	insig
11,12-epoxy-3,7-cembratrien-2,4-olide	241.086	28.8841	M+H	C20H30O3	Terpenoids	1412.3	1385.6	1560.16	2074.21	2472.4	2828.59	1365.08	1322.17	1664.74	1516	1046.47	1481.24	1.1781	0.590084	-0.761007	down	1.14932	0.548285	-0.867003	down	0.41558	0.929163	-0.105996	insig
(2Z)-2-[4-[2-[2-(3,4-dihydroxyphenyl)ethoxy]-2-oxoethyl]-5-methoxycarbonyl-2-[(2S,3R,4S,5S,6R)-3,4,5-trihydroxy-6-(hydroxymethyl)oxan-2-yl]oxy-4H-pyran-3-ylidene]acetic acid	100.076	28.8924	M-H	C25H30O15	Terpenoids	1070.3	1112.55	1187.26	950.608	1145.04	1039.65	1814.99	1716.88	1734.88	1426.23	1428	1472.73	1.28904	1.67983	0.748311	up	1.2218	1.38008	0.464752	insig	1.48882	0.821562	-0.283559	insig
Nerolidol	245.186	3.63365	M+Na	C15H26O	Terpenoids	887.469	965.646	940.194	1681.3	1279.91	1698.45	406.589	480.964	582.168	611.748	618.806	643.615	1.26257	0.315414	-1.66468	down	1.2218	0.402211	-1.31397	down	1.19978	1.27519	0.350709	insig
Carveol	259.133	18.194	M+H, M+Na, M+K	C10H16O	Terpenoids	1732.59	2027.15	1933.74	2128.29	1801.46	1524.82	2655.44	2680.22	1970.35	2636.26	2369.39	2217.24	0.949743	1.33943	0.421618	insig	1.03374	1.32419	0.405112	insig	0.0678311	0.988624	-0.0165065	insig
(3R)-5-methyl-3-[(2S,3R,4S,5S,6R)-3,4,5-trihydroxy-6-(hydroxymethyl)oxan-2-yl]oxy-3-[[4-[(2S,3R,4S,5S,6R)-3,4,5-trihydroxy-6-(hydroxymethyl)oxan-2-yl]oxyphenyl]methoxycarbonyl]hexanoic acid	621.239	7.26872	M+H, M+K	C27H40O16	Terpenoids	1789.62	1847.55	1781.95	2343.08	1844	1842.88	2766.93	2147.1	1209.54	943.477	907.631	1010.25	0.0386523	1.01552	0.0222248	insig	1.2142	0.474524	-1.07545	down	1.15878	0.46727	-1.09767	down
Gentiopicroside	374.146	1.56353	M+H	C16H20O9	Terpenoids	2174.69	1627.43	1339.53	1105.91	830.05	341.79	328.13	218.76	123.29	3064.67	3228.88	1506.85	0.991897	0.294229	-1.76499	down	1.076	3.42461	1.77594	up	1.38054	11.6393	3.54093	up
sweroside	381.118	10.3128	M+H	C16H22O9	Terpenoids	1169.07	1294.64	1046.43	1409.97	2049.04	1103.02	340.56	471.08	338.86	285.19	385.98	412.27	1.17308	0.25219	-1.98741	down	1.14633	0.237491	-2.07406	down	0.276283	0.941712	-0.0866417	insig
scropolioside D	723.249	12.1339	M+H	C34H42O17	Terpenoids	5997.82	6711.64	6787.28	8069.6	11667.8	8154.78	8425.13	8836.44	2461.13	1005.14	9891.38	2067.14	0.655052	0.707106	-0.500002	insig	0.803133	0.464778	-1.10539	down	0.461381	0.657297	-0.605383	insig
cuminyl alcohol	284.294	20.4767	M+H	C10H14O	Terpenoids	2315.16	2721.91	2816.89	3008.58	3365.61	2660.95	2737.04	2910.14	3062.16	3374.04	3216.81	3073.08	0.306641	0.963941	-0.0529833	insig	0.548188	1.0696	0.0970646	insig	1.17599	1.10961	0.150048	insig
4-Isopropylaniline	323.258	29.4669	M+H	C9H13N	Terpenoids	252436	321221	340353	304927	330102	342125	540409	512187	542556	475700	396821	403787	1.2969	1.63245	0.707036	up	1.11823	1.30615	0.385318	insig	1.36429	0.800116	-0.321718	insig
Deoxynivalenol	319.116	9.6014	M+NH4, M+Na, M+K	C15H20O6	Terpenoids	3689.04	4079.76	3761.11	2001.54	2608.46	1132.55	2288.81	2391.97	812.949	4746.62	6989.48	4783.29	0.0855658	0.956671	-0.0639045	insig	1.15119	2.87666	1.5244	up	1.37422	3.00695	1.5883	up
1,4-dimethyl-7-(1-methylethylidene)-1,2,3,4,5,6,7,8-octahydroazulene	227.175	2.65233	M+Na	C15H24	Terpenoids	859.677	935.973	924.459	1400.62	1342.63	1114.57	673.121	770.41	508.339	388.607	457.479	386.264	1.23135	0.505951	-0.98293	down	1.2474	0.319442	-1.64638	down	1.26169	0.631369	-0.663445	down
Deoxynivalenol-3-glucoside	481.169	5.95963	M+H, M+NH4, M+Na, M+K	C21H30O11	Terpenoids	64456.8	62450.3	53073.2	50758.3	48778.1	40318.3	53533.6	47974.4	38391.8	40602.2	57371.2	52545.4	0.0012675	1.00032	0.00046483	insig	0.362051	1.07625	0.106014	insig	0.408097	1.0759	0.105549	insig
[4,5-dihydroxy-3,4-bis(hydroxymethyl)-4a,8,8-trimethyl-5,6,7,8a-tetrahydro-1H-naphthalen-1-yl] hexanoate	385.258	13.827	M+H	C21H36O6	Terpenoids	1118.4	1303.72	1311.41	1112.32	755.437	369.885	2778.93	2726.14	931.826	878.609	921.326	948.497	0.960008	2.87665	1.52439	up	0.46477	1.22827	0.296633	insig	1.07158	0.426981	-1.22776	down
6-methyl-2-(4-methyl-3-cyclohexen-1-yl)-5-hepten-2-ol	240.232	16.3447	M+H	C15H26O	Terpenoids	15155	7536.43	8492.34	10663.5	8815.33	9565.73	12910.9	12752.8	12796.9	10889.9	10586.3	9104.94	1.2383	1.32419	0.405112	insig	0.40841	1.05291	0.0743753	insig	1.41062	0.79513	-0.330737	insig
Avocadyne Acetate	286.274	18.7627	M+H	C19H34O4	Terpenoids	1394.55	1687.44	1848.53	1959.55	2101	1082.42	3737.62	4061.45	1592.73	1762.42	1514.85	1507.24	0.841125	1.82614	0.8688	up	0.227354	0.930301	-0.104231	insig	1.05858	0.509435	-0.973031	down
4,6-dihydroxy-4-(hydroxymethyl)-3,4a,8,8-tetramethyl-5,6,7,8a-tetrahydronaphthalen-1-one	502.293	21.1168	M+H	C15H24O4	Terpenoids	990.975	1034.43	1083.77	727.43	702.24	645.04	2872.87	3341.12	1491.01	1561.79	1009.76	1362.72	1.12319	3.71377	1.89289	up	1.12606	1.8963	0.923186	up	1.11153	0.510613	-0.969699	down
Aspergillusenes A	454.293	21.801	M+H	C15H22O2	Terpenoids	3645.15	2433.98	2688.26	2358.29	2460.81	2592.77	3673.9	3740.9	4336.23	3366.71	3150.9	3077.43	1.25364	1.58543	0.664878	up	1.22128	1.29455	0.372451	insig	1.30102	0.816528	-0.292426	insig
alpha-Cyperone	365.133	22.3572	M+H	C15H22O	Terpenoids	298.645	201.572	213.739	212.859	191.683	205.197	331.032	346.747	314.814	305.078	259.674	290.303	1.28892	1.6279	0.703012	up	1.19736	1.40233	0.487826	insig	1.24051	0.861435	-0.215186	insig
Galaxolide	297.245	22.7844	M+H	C18H26O	Terpenoids	812.809	800.88	851.112	674.7	577.44	572.54	1188	1286.4	803.22	1272.58	1146.53	1155.75	1.10742	1.79627	0.845005	up	1.25387	1.95917	0.970243	up	0.485515	1.09069	0.125238	insig
Galaxolidone	185.081	23.1265	M+H	C18H24O2	Terpenoids	2914.91	1939.79	2126.1	1801.44	1924.17	1823.98	2743.52	2686.38	2649.57	2332.69	2082.5	2083.72	1.3014	1.45587	0.541881	insig	1.106	1.17106	0.227818	insig	1.44878	0.804374	-0.314062	insig
reynosin	385.345	28.4432	M+H	C15H20O3	Terpenoids	3852.43	5073.5	5689.62	6106.33	6975.94	7314.57	10904.6	11195.8	12254.7	10986.4	8747.94	9020.31	1.27566	1.68434	0.752179	up	1.11014	1.40976	0.49545	insig	1.15958	0.836983	-0.256729	insig
Melibiose	381.08	0.7028	M+Na, M+K	C12H22O11	Glycoside	419801	438259	446112	306778	295488	270446	846749	821936	577036	561237	437395	481980	1.22247	2.57327	1.3636	up	1.19386	1.69656	0.762616	up	1.22149	0.659304	-0.600985	down
2-Glucosyloxy-4-methoxycinnamic acid	379.1	4.58652	M+H	C16H20O9	Glycoside	2174	1722.92	1661.39	1461.47	1354.36	1351.83	1800.9	1836.41	1754.09	2463.07	2405	2793.06	1.27998	1.29363	0.371422	insig	1.24222	1.83823	0.87832	up	1.45551	1.42099	0.506897	insig
Gastrodin	309.097	10.1064	M+Na	C13H18O7	Glycoside	1940.72	2150.77	2122.24	1265.12	2497.19	1475.76	1393.88	1741.77	1524.94	1660.2	1889.88	1543.62	0.311324	0.889751	-0.168526	insig	0.0743921	0.972438	-0.0403215	insig	0.679661	1.09293	0.128205	insig
2-methyl-3-[(2S,3R,4S,5S,6R)-3,4,5-trihydroxy-6-(hydroxymethyl)oxan-2-yl]oxypyran-4-one	289.092	12.4324	M+H	C12H16O8	Glycoside	2192.26	2565.82	2592.29	3794.21	5047.59	5432.8	1546.53	989.115	1300.69	1477.17	1490.1	1386.27	1.25402	0.268753	-1.89565	down	1.21883	0.304985	-1.71319	down	0.709157	1.13482	0.18246	insig
sucrose	341.118	0.724	M-H	C12H22O11	Sugar	264348	265505	277873	282470	282283	271678	422926	463397	297674	350745	321524	449573	0.986855	1.41554	0.501348	insig	0.978743	1.34122	0.42355	insig	0.226671	0.947503	-0.0777972	insig
Glucose	179.059	0.738283	M-H	C6H12O6	Sugar	11339.8	11265.1	11924.6	8297.59	9737.9	11271.6	13518.8	14771.7	13301.8	18383	17904	17608.5	1.18125	1.41919	0.505065	insig	1.24574	1.83899	0.878915	up	1.48177	1.29581	0.37385	insig
Mannose	203.052	0.695667	M+H	C6H12O6	Sugar	13994.1	14754.6	14856.5	12720.7	19321.9	21649.8	13116.6	12260.6	10366.2	6084.37	6191.65	5246.72	0.957462	0.665707	-0.587041	down	1.16123	0.326354	-1.61549	down	1.46366	0.490237	-1.02845	down
3,3-pentamethylene-4-butyrolactam	391.285	29.0762	M+NH4	C9H15NO	Alkaloids	6554.58	8669.13	9540.74	8317.99	9117.19	9267.33	14312.5	13494.3	14065.6	12305.7	10419.5	10369.7	1.29526	1.56811	0.649023	up	1.06733	1.23939	0.309634	insig	1.38646	0.790376	-0.339388	insig
6-Ethoxy-2,3,4-trimethyl-1,2,3,4-tetrahydroquinoline	617.509	29.7939	M+NH4	C14H21NO	Alkaloids	23605.1	31288.6	30883	34943.1	43584.3	45388.4	76877.3	74185.9	86563.9	83217.5	76464.8	91301.9	1.26816	1.91765	0.93934	up	1.23303	2.02544	1.01824	up	0.550143	1.05621	0.0788971	insig
Brucine	417.181	6.31567	M+Na	C23H26N2O4	Alkaloids	6544.68	6076.17	5260.2	10360.6	4203.59	9443.59	614.392	786.311	1115.42	1190.33	950.457	1463.5	1.15382	0.104805	-3.25422	down	1.1094	0.15013	-2.73571	down	0.995171	1.43247	0.518508	insig
Hydroprotopine	377.123	15.4911	M+Na	C20H20NO5	Alkaloids	2503.78	2947.22	3062.45	3455.07	5042.2	5366.84	2504.47	1547.13	2383.91	1191.81	1349.16	1175.27	1.15291	0.464185	-1.10723	down	1.2006	0.268047	-1.89944	down	1.26723	0.577459	-0.79221	down
cyclovirobuxine D	783.489	26.9819	M+K	C26H46N2O	Alkaloids	2509.97	2565.39	2272.17	2094.95	2139.73	2293.09	3305.81	3355.85	3487.79	3758.67	3134.25	4238.15	1.29816	1.55481	0.63674	up	1.16927	1.70519	0.769931	up	0.691759	1.09672	0.13319	insig
Guanine	152.057	1.10128	M+H	C5H5N5O	Alkaloids	2488.79	2538.4	2566.5	3629.56	3376.54	2933.61	2617.58	2251.37	2370.82	1750.53	2279.18	1687	1.16509	0.728367	-0.457262	insig	1.1844	0.575138	-0.79802	down	1.16131	0.789626	-0.340758	insig
2-(5-methoxy-1H-indol-3-yl)acetic acid	206.082	2.90798	M+H	C11H11NO3	Alkaloids	1199.38	1432.36	1415.16	2163.55	5817.03	1968.01	242.65	256.03	264.78	372.01	443.9	329.53	1.01314	0.0767405	-3.70387	down	0.968167	0.115136	-3.11859	down	1.34129	1.50033	0.585277	up
Tetrahydrocolumbamine	342.17	3.9036	M+H	C20H23NO4	Alkaloids	1454.8	1497.95	1395.39	2432.13	977.31	780.98	608.9	1187.15	4628.35	224.52	211.58	276.35	0.350649	1.53312	0.616467	insig	0.94929	0.170019	-2.55623	down	0.93837	0.110898	-3.1727	down
Talatisamine	422.29	4.22375	M+H	C24H39NO5	Alkaloids	3012.79	2793.89	2374.09	999.16	1084.32	799.98	942.53	947.8	754.86	671.23	645.49	528.87	0.464262	0.917367	-0.12443	insig	1.11446	0.640061	-0.643719	down	1.31633	0.697715	-0.519289	insig
Quinoline	130.065	4.73577	M+H	C9H7N	Alkaloids	23605.1	31288.6	30883	2627.51	850.057	2426.04	261.048	349.355	604.393	372.806	725.127	359.486	1.05704	0.205772	-2.28088	down	1.00638	0.246869	-2.01818	down	0.362966	1.19972	0.262703	insig
catharanthine	375.144	5.604	M+H	C21H24N2O2	Alkaloids	4797.67	4967.24	5053.06	4325.53	5921.97	4447.76	7456.58	7513.52	4884.11	4035.66	6286.09	5984.74	0.846463	1.35106	0.434094	insig	0.371414	1.10964	0.150095	insig	0.696733	0.821311	-0.283999	insig
Harmane	205.074	7.46082	M+H	C12H10N2	Alkaloids	18974.5	22804.6	23611.6	18819.7	13505.9	19997.7	34611.7	31978.7	39845.3	33007.3	24285.7	31431.1	1.24165	2.03419	1.02446	up	1.1139	1.69569	0.761872	up	0.984623	0.833594	-0.262584	insig
Riboflavin	399.128	11.5152	M+H	C17H20N4O6	Alkaloids	1739.69	1841.8	1828.91	934.34	1234.8	1707.11	2831.12	3975.34	1129.86	2731.85	1708.44	2345.35	0.806354	2.04742	1.03381	up	1.00932	1.75057	0.807823	up	0.310785	0.855011	-0.225985	insig
Hypaconitine	616.312	12.8095	M+H	C33H45NO10	Alkaloids	5663.97	2420.58	1805.43	988.29	846.69	854.8	1119.53	998.99	916.83	738.17	534.83	667.09	0.798167	1.12848	0.174375	insig	1.09252	0.721282	-0.471365	insig	1.38187	0.639165	-0.645739	down
Andrachcinidine	228.197	14.289	M+H	C13H25NO2	Alkaloids	11781	3497.72	3404.5	2741.8	2814.79	2787.48	4569.57	4418.48	4950.79	3865.43	3193.14	3524.95	1.2917	1.67051	0.740287	up	1.12891	1.26839	0.342995	insig	1.39818	0.759282	-0.397292	insig
Benzo[a]acridine	252.079	14.5311	M+H	C17H11N	Alkaloids	410.337	789.94	832.234	455.18	716.29	881.92	1000.23	901.91	799.44	1529.01	855.31	1081.96	0.809571	1.31567	0.395796	insig	0.906725	1.68808	0.755381	up	0.803536	1.28306	0.359585	insig
Indole-3-acetyl-L-tryptophan	415.281	20.0647	M+H	C21H19N3O3	Alkaloids	274.403	1061.59	1797.71	2509.15	2091.08	4196.49	1540.38	2449.32	4277.53	2684.07	3495.37	2059.07	0.108778	0.939808	-0.0895617	insig	0.147241	0.936543	-0.0945823	insig	0.0295704	0.996526	-0.00502059	insig
Indole-3-ethanol	266.176	28.3932	M+H	C10H11NO	Alkaloids	300469	335826	265848	106174	75796.9	59984.9	141434	113597	78313.4	21543.3	29488.8	26317.7	0.726213	1.37771	0.462269	insig	1.14001	0.319685	-1.64528	down	1.3935	0.232041	-2.10755	down
Ephedrine	569.153	28.8912	M+H	C10H15NO	Alkaloids	2281.71	2926.7	2988.47	2722.72	3016.55	3051.15	4533.47	4268.02	4650.5	3941.96	3275.74	3483.18	1.2855	1.5303	0.613817	up	1.04592	1.21733	0.283726	insig	1.37203	0.795487	-0.33009	insig
2-Piperidone	393.299	28.9055	M+H	C5H9NO	Alkaloids	1201.98	1672.97	1868.62	1808.24	2000.74	2189.21	2932.09	2683.98	2788.86	2476.64	1991.47	2163.96	1.24492	1.40124	0.486708	insig	0.64891	1.10568	0.144931	insig	1.34407	0.789069	-0.341776	insig
2-(3-Phenylpropyl)pyridine	279.159	29.1119	M+H	C14H15N	Alkaloids	33094	42143.2	44569.5	39890.7	43005.5	44658.9	70032.6	67091.2	71757.4	46830	52495.1	53904.9	1.29673	1.63758	0.711563	up	1.08863	1.20129	0.26458	insig	1.47119	0.733575	-0.446984	insig
batatasin III	245.117	5.6754	M+H	C15H16O3	Stilbenes	11050.6	12407.1	12834.2	12584.7	15685.3	27241.8	13014.4	12975.5	18169.5	3845.14	4155.96	5420.41	0.480006	0.795496	-0.330073	insig	1.07227	0.241778	-2.04825	down	1.44599	0.303933	-1.71818	down
3,4,5-Trihydroxystilbene	229.086	7.29013	M+H	C14H12O3	Stilbenes	3541.12	4071.39	4140.77	4072.98	4040.56	4287.42	4506.24	4543.93	5537.54	4747.18	3467.26	4247.4	0.952789	1.17634	0.234302	insig	0.0335514	1.00491	0.00706595	insig	0.890593	0.85427	-0.227236	insig
isorhapontigenin	259.097	10.7608	M+H	C15H14O4	Stilbenes	592.941	697.961	676.204	1010.75	1479.38	1511.39	413.01	443.46	269.57	365.96	274.15	342.5	1.23421	0.281403	-1.82929	down	1.20999	0.245559	-2.02586	down	0.546933	0.872624	-0.196567	insig
Gigantol	275.126	12.9016	M+H	C16H18O4	Stilbenes	2799.56	3126.21	3132.2	1629.94	2740.46	1993.55	3821.4	3829.27	3752.78	9593.14	4028	8062.3	1.21991	1.79188	0.841476	up	1.0606	3.40723	1.7686	up	1.09685	1.90148	0.927123	up
trans-pterostilbene	257.117	15.6405	M+H	C16H16O3	Stilbenes	948.354	1290.79	1364.26	1163.92	1054.84	1356.62	926.741	1027.05	889.795	3327.76	1267.39	3059.33	1.02578	0.795327	-0.330381	insig	0.916124	2.14089	1.09821	up	1.189	2.69184	1.42859	up
3'-O-methylbatatasin III	151.075	18.2504	M+H	C16H18O3	Stilbenes	31139.8	38154	38693.6	15405.9	29459.4	36536.2	41159.9	36323.5	35009.6	81842.7	39452	70568.4	0.817314	1.38195	0.466706	insig	1.01016	2.357	1.23695	up	1.09854	1.70556	0.770243	up
3'-O-methylbatatasin III (isomer)	271.134	19.7376	M+H	C16H18O3	Stilbenes	1524.12	2188.73	2068.8	1213.02	1474.37	2703.81	1525.51	1701.98	2315.54	4775.65	2203.65	4713.91	0.065862	1.02816	0.0400673	insig	0.936161	2.16894	1.11699	up	1.15644	2.10954	1.07693	up
7-methoxy-2-methyl-3-phenyl-4H-chromen-4-one	289.084	3.2566	M+H	C17H14O3	Flavonoids	1262.73	1106.12	1083.55	1596.18	1288.98	1528.69	822.26	989.15	910.39	587.85	569.09	635.85	1.22804	0.61665	-0.697477	down	1.24502	0.406174	-1.29983	down	1.44678	0.658678	-0.602355	down
(+)-Vestitol	273.111	6.84217	M+H	C16H16O4	Flavonoids	849.288	855.644	850.544	1152.75	1159.45	1234.38	503.68	552.33	454.34	440.33	372.54	436.84	1.30163	0.425861	-1.23155	down	1.26859	0.35237	-1.50484	down	1.1684	0.827431	-0.27329	insig
Bidwillon A	447.156	7.24015	M+H	C25H28O5	Flavonoids	1076.87	1104.8	772.391	1010.67	1801.83	1005.19	5.27	10.35	16.06	17.33	120.68	60.28	1.20714	0.00829821	-6.91298	down	1.16472	0.0519398	-4.26702	down	1.03354	6.25915	2.64597	up
2,3,8,9,10-pentamethoxy-6a,11a-dihydro-6H-[1]benzofuro[3,2-c]chromene	375.144	7.55293	M+H	C20H22O7	Flavonoids	12447.8	13921.9	14104.1	12692.5	12160.7	12834	17889.7	16836.8	17983.8	16525.1	14099.5	16193.1	1.29215	1.39863	0.48401	insig	1.12966	1.24227	0.312979	insig	1.15848	0.888208	-0.171031	insig
(S)-3-(4-hydroxyphenyl)chroman-7-ol	243.101	7.68862	M+H	C15H14O3	Flavonoids	5853.22	7051.92	7137.53	7522.91	7619.67	7537.08	8546.46	8301.24	7633.64	7381.32	6316.96	6695.32	0.963566	1.07944	0.110284	insig	0.982452	0.899202	-0.153282	insig	1.29899	0.833026	-0.263566	insig
Methyl Robustone	379.117	8.62007	M+H	C22H18O6	Flavonoids	685.246	674.372	626.932	709.01	1264.31	209.03	471.71	535.43	336.37	957.21	608.63	904.92	0.538303	0.615625	-0.699875	insig	0.185298	1.13216	0.179072	insig	1.28129	1.83903	0.878948	up
7-hydroxy-3-(4-hydroxyphenyl)-4H-chromen-4-one	255.065	10.9814	M+H	C15H10O4	Flavonoids	5408.4	5477.11	5550.9	1392.86	6228.38	3145.99	848.669	4044.82	3884.93	6363.96	1670.44	3291.32	0.242938	0.81529	-0.294614	insig	0.0630827	1.05187	0.072955	insig	0.353864	1.29018	0.367569	insig
7-methoxy-3-(4-methoxyphenyl)-4H-chromen-4-one	283.097	13.1225	M+H	C17H14O4	Flavonoids	863.501	919.071	932.397	1511.69	2118.86	1488.25	359.748	404.401	194.664	550.423	448.194	460.249	1.25044	0.187312	-2.41648	down	1.20436	0.285001	-1.81096	down	1.16724	1.52153	0.605526	up
Corylifol A	297.149	21.552	M+H	C25H26O4	Flavonoids	900.058	948.398	817.66	457.94	425.59	552.34	815.71	872.58	824.11	1218.61	992.3	1137.2	1.27432	1.74974	0.807141	up	1.23844	2.33176	1.22142	up	1.36975	1.33263	0.414281	insig
Procyanidin B1	577.136	6.06612	M-H	C30H26O12	Flavonoids	3016.23	3067.37	3187.73	1986.68	2101.03	2480.22	4472.79	4297.37	4811.22	3276.61	4065.55	5482.02	1.28918	2.06783	1.04812	up	1.06967	1.95254	0.965355	up	0.278564	0.944247	-0.0827645	insig
3-[4,5-dihydroxy-6-(hydroxymethyl)-3-[(2S,3R,4R,5R,6S)-3,4,5-trihydroxy-6-methyloxan-2-yl]oxyoxan-2-yl]oxy-5-hydroxy-2-(4-hydroxyphenyl)-7-[3,4,5-trihydroxy-6-(hydroxymethyl)oxan-2-yl]oxychromen-4-one	755.208	7.85175	M-H	C33H40O20	Flavonoids	5765.7	5710.44	5738.06	4928.99	5384.87	4805.56	5277.82	5749.13	9349.88	6123.34	8101.49	6882.71	0.737086	1.34773	0.430528	insig	1.09073	1.39606	0.481357	insig	0.113518	1.03586	0.0508289	insig
2-[[4-[4,6-dihydroxy-3-(3-methylbut-2-enyl)-2-[3,4,5-trihydroxy-6-(hydroxymethyl)oxan-2-yl]oxyphenyl]-3-hydroxy-2-(4-hydroxyphenyl)-5-methoxy-3,4-dihydro-2H-chromen-7-yl]oxy]-6-(hydroxymethyl)oxane-3,4,5-triol	803.276	10.6043	M-H	C39H48O18	Flavonoids	3218.26	3098.77	3451.06	3460.68	2492.49	3184.79	5163.82	3728.82	5815.19	3602.5	5637.48	5193.21	1.05971	1.60953	0.68664	up	1.00526	1.57947	0.659445	up	0.0840651	0.981327	-0.0271946	insig
isorhamnetin-3-O-galactoside-6''-rhamnoside	623.161	10.7609	M-H	C28H32O16	Flavonoids	767.135	816.201	804.576	1104.64	1738.66	1778.75	470.929	405.954	210.302	866.756	394.311	428.578	1.21879	0.235217	-2.08793	down	1.11584	0.365562	-1.45181	down	0.775211	1.55415	0.636123	insig
Procyanidin A2	259.204	22.763	M+H, M+NH4, M+Na	C30H24O12	Flavonoids	6385.2	6213.1	4219.07	3732.41	3788.79	4074.08	3580.38	5365.83	7247.48	5420.51	7102.17	8501.33	0.767802	1.39658	0.481894	insig	1.10134	1.81315	0.858501	up	0.760721	1.29828	0.376607	insig
Hexamethylquercetagetin	441.098	0.731367	M+H	C21H22O8	Flavonoids	2072.3	2118.11	2386.69	1690.24	1781.88	1893.59	4592.83	2553.07	2168.93	2835.14	2616.57	2591.85	0.860408	1.73599	0.79576	up	1.24597	1.49907	0.584065	insig	0.397478	0.863522	-0.211695	insig
isoliquiritigenin	257.081	3.22088	M+H	C15H12O4	Flavonoids	638.695	626.59	635.139	1117.71	1336.22	958.07	196.98	251.32	189.33	233.53	192.82	234.66	1.27311	0.186879	-2.41983	down	1.23838	0.193731	-2.36787	down	0.25448	1.03667	0.0519526	insig
(2S)-2-phenyl-7-[(2S,3R,4S,5S,6R)-3,4,5-trihydroxy-6-(hydroxymethyl)oxan-2-yl]oxy-2,3-dihydrochromen-4-one	403.139	3.45583	M+H	C21H22O8	Flavonoids	1725.97	1841.42	1713.67	2055.35	3233.42	3490.48	901.54	1190.81	1091.74	499.049	505.649	573.746	1.17941	0.362683	-1.46322	down	1.19411	0.179793	-2.47559	down	1.45109	0.495729	-1.01238	down
3-[4,5-dihydroxy-6-(hydroxymethyl)-3-[3,4,5-trihydroxy-6-(hydroxymethyl)oxan-2-yl]oxyoxan-2-yl]oxy-5,7-dihydroxy-2-(4-hydroxyphenyl)chromen-4-one	611.161	3.54082	M+H	C27H30O16	Flavonoids	990.85	951.38	947.317	101.1	219.88	371.2	790.85	779.12	1616.82	2716.2	2126.89	2675.27	1.07945	4.60399	2.20288	up	1.25271	10.8619	3.4412	up	1.37756	2.35923	1.23831	up
isosakuranetin-7-O-neohesperidoside	595.202	3.82575	M+H	C28H34O14	Flavonoids	929.823	771.271	733.442	1080.02	1468.27	834.2	422.57	435.16	235	130.82	168.41	149.93	1.16584	0.323055	-1.63015	down	1.19135	0.13279	-2.91278	down	1.29178	0.411044	-1.28264	down
isosakuranetin-7-O-rutinoside	617.185	4.9852	M+H	C28H34O14	Flavonoids	6270.78	5999.33	5874.79	5336.84	6102.64	6450.71	4563.23	5299.6	3501.04	5779.16	3742	5494.32	1.01716	0.746994	-0.420831	insig	0.709342	0.839314	-0.252718	insig	0.495172	1.12359	0.168113	insig
Luteolin	287.055	5.72468	M+H	C15H10O6	Flavonoids	1309.43	1856.6	1875.52	254.192	286.766	899.297	3089.64	2380.97	4328.68	3305.95	3466.93	3682.29	1.20304	6.80386	2.76635	up	1.25759	7.25925	2.85982	up	0.268911	1.06693	0.0934668	insig
(2E)-1-(2,4-dihydroxyphenyl)-3-(4-hydroxyphenyl)-2-propen-1-one	257.083	7.00573	M+H	C15H12O4	Flavonoids	1250.83	1495.33	1521.45	1723.61	2671.3	1639.95	795.397	851.379	527.185	1380.33	831.474	1104.4	1.1541	0.360233	-1.473	down	0.989451	0.549507	-0.86379	down	1.09339	1.52542	0.609206	up
Tangeritin	373.128	7.56008	M+H	C20H20O7	Flavonoids	10533.3	11875.2	12354.2	11583	11677.2	11758.3	16230.1	15749.7	15699.4	11235.6	12315.8	12411.7	1.30482	1.36154	0.445243	insig	0.480959	1.02698	0.0384013	insig	1.49039	0.754273	-0.406841	insig
4'-hydroxyflavanone	241.086	9.10365	M+H	C15H12O3	Flavonoids	226.901	239.431	261.945	419.741	538.267	491.332	143.697	129.96	96.153	108.01	143.822	175.824	1.28241	0.255157	-1.97054	down	1.24104	0.295069	-1.76087	down	0.584894	1.15642	0.209668	insig
5-hydroxy-2-(4-hydroxyphenyl)-7-methoxy-4H-chromen-4-one	285.076	9.21077	M+H	C16H12O5	Flavonoids	6567.28	7320.42	7736.08	2939.02	8952.68	14339.3	8103.5	5417.93	7019.29	8114.52	10614.8	9572.11	0.352285	0.783071	-0.352785	insig	0.13209	1.07893	0.109604	insig	1.18082	1.37782	0.462389	insig
Flavanone	225.092	9.4807	M+H	C15H12O2	Flavonoids	875.968	980.618	1023.16	773.1	961.69	696.446	1189.06	1194.55	955.32	1943.8	1815.97	1687.25	1.05196	1.37334	0.457692	insig	1.24649	2.24043	1.16378	up	1.46071	1.63137	0.706085	up
7-methoxy-2-phenyl-4H-chromen-4-one	253.087	9.54497	M+H	C16H12O3	Flavonoids	534.84	712.168	789.316	604.96	746.25	672.41	826.29	874.21	518.82	1182.25	1066.06	903.65	0.341848	1.09671	0.133179	insig	1.15205	1.55758	0.639311	up	1.14875	1.42024	0.506132	insig
6-methoxy-2-phenyl-4H-chromen-4-one	253.086	12.4824	M+H	C16H12O3	Flavonoids	2054.95	2395.16	2413.64	2050.36	3182.96	3111.03	1764.96	1561.95	1079.37	3859.8	3298.56	3568.02	1.10474	0.528056	-0.921236	down	0.898752	1.28546	0.36229	insig	1.48521	2.43433	1.28353	up
Xanthohumol	377.139	12.6317	M+H	C21H22O5	Flavonoids	1561.9	1799.07	1879.45	3860.25	5078.35	3207.36	698.69	632.86	275.5	716.54	687.14	615.18	1.24687	0.132311	-2.91799	down	1.21096	0.166217	-2.58886	down	0.707386	1.25625	0.329126	insig
Obtusaquinone	255.101	13.3218	M+H	C16H14O3	Flavonoids	476.351	635.003	636.849	437.507	628.517	575.742	772.869	857.587	575.02	455.529	720.233	672.931	0.886798	1.34336	0.425842	insig	0.415182	1.12604	0.171258	insig	0.677447	0.838229	-0.254584	insig
angoletin	301.142	13.8198	M+H	C18H20O4	Flavonoids	1912.8	2236.89	2258.02	2420.62	2283.48	2589.56	2273.51	2398.16	2697.29	1838.53	1706.27	1662.26	0.109729	1.01032	0.014818	insig	1.2195	0.713916	-0.486173	insig	1.43522	0.706621	-0.500991	insig
7-Methoxyflavonol	269.082	14.659	M+H	C16H12O4	Flavonoids	1297.34	1974.92	2028.38	994.84	3485.83	3576.01	1609.27	1890.32	2943.88	1918.1	1698.19	1658.86	0.358299	0.799767	-0.322348	insig	0.606878	0.654755	-0.610973	insig	0.668821	0.818682	-0.288626	insig
Licoflavone C	361.107	15.0005	M+H	C20H18O5	Flavonoids	4522.82	5485.97	5777.24	4821.67	7966.95	5629.21	2694.98	3777.33	2722.9	9131.27	3803.82	7270.64	1.0957	0.499256	-1.00215	down	0.20496	1.09707	0.133661	insig	1.15068	2.19742	1.13581	up
Licoflavone A	175.118	17.7955	M+H	C20H18O4	Flavonoids	495.93	636.548	631.074	159.5	309.36	569.25	263.88	590.55	583.04	1434.02	1104.79	1324.78	0.499793	1.3847	0.469573	insig	1.21084	3.72175	1.89598	up	1.43354	2.68777	1.42641	up
Ovalitenin B	288.253	19.2326	M+H	C19H18O4	Flavonoids	318.533	383.721	429.187	847.99	114.58	2891.83	918.86	10464.7	526.85	201.68	217.56	162.54	0.480718	3.09007	1.62764	insig	0.697326	0.150939	-2.72796	insig	0.761288	0.0488465	-4.3556	insig
2',4,4'-Trihydroxychalcone	219.173	22.3356	M+H	C15H12O4	Flavonoids	448.919	999.047	1072.71	522.27	878.65	587.91	751.5	863.26	477	316.51	444.56	2254.31	0.136541	1.05175	0.0727974	insig	0.320566	1.51616	0.60042	insig	0.372905	1.44155	0.527622	insig
D-(-)-salicin	309.094	1.31482	M+Na, M+K	C13H18O7	Phenolic acids	9342.47	8511.16	8282.44	9330.87	8136.59	8124.58	6685.25	6890.82	8049.64	5211.28	4685.82	4950.32	0.979373	0.845018	-0.242947	insig	1.23923	0.580158	-0.785483	down	1.42478	0.686563	-0.542536	insig
salicin	309.095	1.91205	M+Na	C13H18O7	Phenolic acids	1686.1	953.779	764.151	1271.73	809.457	884.387	474.674	567.468	430.536	402.841	365.607	546.97	1.12496	0.496592	-1.00987	down	1.11513	0.443563	-1.17279	down	0.531338	0.893215	-0.16292	insig
Di-n-butyl phthalate	355.157	27.5164	M+Na	C16H22O4	Phenolic acids	2750.66	3105.44	3129.39	2813.76	3231.08	3058.44	4003.79	4157.25	3936.65	2654.37	2806.71	2772.62	1.2616	1.32894	0.410273	insig	0.948988	0.904476	-0.144847	insig	1.51313	0.680601	-0.555119	insig
p-Anisaldehyde	137.06	4.88505	M+H, M+Na	C8H8O2	Phenolic acids	3402.11	3796.21	3872.93	3583.63	4429.19	3454.88	3988.88	4125.83	4931.06	3665.45	3095.82	3468.11	0.69381	1.13761	0.186007	insig	0.649566	0.892018	-0.164856	insig	1.24878	0.784115	-0.350863	insig
4-AMINOBENZOIC ACID	138.055	0.717083	M+H	C7H7NO2	Phenolic acids	7107.73	7929.5	8197.8	10289.8	6404.81	9738.27	10502.9	8698.65	10625.2	10094.3	8822.96	8621.44	0.503632	1.12839	0.174272	insig	0.180575	1.04183	0.0591242	insig	0.683469	0.923288	-0.115148	insig
Lindleyin	501.197	14.7725	M+H	C23H26O11	Phenolic acids	2445.19	2653.66	2618.32	3351.12	2129.26	3026.21	2849.64	2091.09	3415.2	3103.43	2164.23	3401.52	0.0574586	0.982289	-0.0257805	insig	0.0597555	1.01911	0.0273146	insig	0.142901	1.03749	0.0530951	insig
4-O-methylolivetolcarboxylic acid	383.182	16.6504	M+H	C13H18O4	Phenolic acids	5488.59	6355.4	6535.69	3690.04	2356.49	2265.61	11040.4	11373.9	5483.04	8076.77	8937.75	8893.39	1.11872	3.35621	1.74683	up	1.25158	3.11688	1.6401	up	0.238423	0.928689	-0.106733	insig
Butylphthalyl butylglycolate	232.076	26.576	M+H	C18H24O6	Phenolic acids	971.779	1055.51	1134.1	1030.39	1689.19	1165.21	1245.35	2475.19	1031.8	1421.05	968.41	1541.02	0.363209	1.22332	0.290803	insig	0.0327708	1.01176	0.0168672	insig	0.407381	0.82706	-0.273936	insig
coelonin	239.076	10.4906	M-H	C15H12O3	Phenanthrenes	3652.25	3748.14	3968.06	950.985	5166.78	7203.85	11677.1	8849.59	6624.5	32185.6	14535.7	11544.8	0.915615	2.03813	1.02725	up	0.954687	4.3738	2.12889	up	0.939322	2.14598	1.10164	up
2-naphthoic acid	173.06	5.73182	M+H, M+NH4	C11H8O2	Phenanthrenes	1113.2	1189.26	1178.9	1080.48	1350.62	1325.64	1370.07	1448.33	1440.25	874.775	918.792	1242.64	0.893163	1.1336	0.180914	insig	0.819762	0.808202	-0.307211	insig	1.31472	0.712951	-0.488126	insig
4-methoxyphenanthrene-2,7-diol	241.086	5.81037	M+H	C15H12O3	Phenanthrenes	1648.76	2421.77	2851.15	1384.42	2067.88	1445.62	2922.01	2745.72	2446.08	7470.09	3415.14	4864.21	1.17852	1.65658	0.728208	up	1.06095	3.21553	1.68506	up	1.11175	1.94107	0.956849	up
1,5-dimethoxyphenanthrene-2,7-diol	271.097	6.13048	M+H	C16H14O4	Phenanthrenes	1860.53	2165.24	2276.96	1538.45	3059.44	1796.38	2798.13	2693.49	1566.54	2440.59	1967.38	2089.2	0.229591	1.10383	0.142514	insig	0.0466662	1.01609	0.0230315	insig	0.315837	0.920517	-0.119483	insig
7-hydroxy-2-methoxyphenanthrene-3,4-dione	255.065	8.293	M+H	C15H10O4	Phenanthrenes	9377.24	12082.6	12764.9	4196.22	12871	18160	15241	12746.9	9763.71	11367.2	12606.2	19446.4	0.124486	1.07166	0.0998462	insig	0.346236	1.23257	0.301664	insig	0.481887	1.15015	0.201818	insig
blestriarene A	481.179	15.4268	M-H	C30H26O6	Phenanthrenes	23873.8	24068.2	24981.1	18508.2	26721.3	26527.5	42613.4	49764.1	52923.7	76110.3	78840	14328.9	1.24292	2.02491	1.01786	up	0.783267	2.35906	1.23821	insig	0.26835	1.16502	0.220358	insig
blestriarene B	479.162	15.9103	M-H	C30H24O6	Phenanthrenes	1607.63	1608.86	1665.42	3054.87	10718.7	16143.3	22866.1	19205.7	11026.3	7856.87	4131.67	37957.2	0.782147	1.77485	0.827699	insig	0.349731	1.66948	0.7394	insig	0.0544613	0.940631	-0.0882988	insig
N-Phenyl-1-naphthylamine	242.094	9.48785	M+Na	C16H13N	Benzenoids	53035.9	61864.4	66750.9	25409.1	28673.9	29359.3	97749.7	102981	102501	172415	84270	140947	1.30726	3.63402	1.86157	up	1.14176	4.76535	2.25258	up	0.792693	1.31131	0.391013	insig
Adenosine	268.104	1.04417	M+H	C10H13N5O4	Benzenoids	22572.3	19949.6	19174.8	21458	19057.9	18983.9	25841.7	21602.6	22615.6	21347.3	22400.3	21615	0.993512	1.17748	0.235702	insig	0.949064	1.09853	0.13558	insig	0.771843	0.932954	-0.100121	insig
3-Hydroxy-beta-lapachone	259.097	9.11078	M+H	C15H14O4	Benzenoids	2485.62	2841.47	2926.53	4116.02	6501.7	5665.59	1689.01	1543.67	952.552	1558.51	1296.05	1402.57	1.23065	0.257026	-1.96001	down	1.2009	0.261441	-1.93544	down	0.0947795	1.01718	0.0245719	insig
Lapachol	243.101	13.3718	M+H	C15H14O3	Benzenoids	1114.66	1914.95	1964.52	813.421	978.504	1246.7	3216.01	3505.43	2560.03	5790.74	1883.31	5060.41	1.25417	3.0545	1.61094	up	1.01884	4.19086	2.06725	up	0.651245	1.37203	0.456312	insig
[(2S,3S)-2-[(E,3R,4S)-3,4-dihydroxypent-1-enyl]-6-oxo-2,3-dihydropyran-3-yl] (E)-2-methylbut-2-enoate	297.133	6.03108	M+H	C15H20O6	Benzenoids	8226.41	8844.71	9086.09	14504.8	12190.5	9430.01	10357.3	8792.11	5457.16	6423.27	5071.13	6388.19	0.895118	0.681144	-0.553969	insig	1.13903	0.495015	-1.01445	down	0.892621	0.726742	-0.460486	insig
Selaginpulvilin R	509.174	16.3305	M-H	C35H26O4	Benzenoids	371.831	400.277	398.175	353.93	1265.7	1908.53	1882.12	1861.06	1346.57	1280.65	873.317	1981.28	0.618615	1.44261	0.528679	insig	0.224751	1.17207	0.229058	insig	0.589329	0.812466	-0.299621	insig
Selaginpulvilin K	272.258	17.2128	M-H	C36H26O5	Benzenoids	264.795	248.625	278.369	221.275	1131.29	1427.42	470.649	427.649	762.407	622.04	1124.38	1860.69	0.577887	0.597379	-0.743282	insig	0.326485	1.29753	0.375766	insig	1.00304	2.17204	1.11905	up
2,6-Di-tert-butyl-4-nitrophenol	295.227	23.5787	M-H	C14H21NO3	Benzenoids	5412.17	5366.47	5712.76	269.871	299.407	318.353	423.352	455.239	712.581	772.17	725.996	535.598	1.03073	1.7926	0.842056	up	1.19224	2.29122	1.19612	up	0.796122	1.27815	0.354062	insig
Bisphenol S	171.149	28.9703	M-H	C12H10O4S	Benzenoids	694.124	744.497	751.962	566.772	626.757	651.978	1124.5	1051.46	1191.16	921.619	1016.05	1062.46	1.28803	1.82449	0.867496	up	1.23336	1.62564	0.701005	up	1.11102	0.891007	-0.166491	insig
Verapamil	472.317	7.11232	M+NH4	C27H38N2O4	Benzenoids	1486.43	1064.01	1138.73	813.071	961.742	885.068	1395.65	1969.77	2452.79	1865.8	2085.03	1750.31	1.13104	2.1874	1.12921	up	1.24774	2.14338	1.09989	up	0.112864	0.979877	-0.029327	insig
N-Methyl-N-nitrosotoluene-4-sulphonamide (NTOLS)	441.321	26.5832	M+NH4	C8H10N2O3S	Benzenoids	632.987	671.217	799.858	791.966	942.908	830.804	1636.78	1739.34	1440.3	799.46	979.345	945.594	1.26483	1.87725	0.908621	up	0.440168	1.06186	0.0865983	insig	1.45803	0.565648	-0.822023	down
Chlorcyclizine	323.127	7.21873	M+Na	C18H21ClN2	Benzenoids	1584.8	2906.42	2776.32	3752.9	2828.35	2921.11	4013.54	3503.43	4410.93	2574.33	2895.88	2273.83	0.94048	1.25526	0.327982	insig	0.823254	0.814959	-0.2952	insig	1.39521	0.649238	-0.623182	down
Fexofenadine	351.253	21.1597	M+H, M+Na	C32H39NO4	Benzenoids	18259.3	10035.3	6758.13	3762.37	3781.4	3719.27	4846.35	4838.46	4925.71	4385.85	3917.42	4236.36	1.30737	1.29721	0.37541	insig	1.06432	1.11334	0.154898	insig	1.41441	0.858261	-0.220512	insig
maclurin	301.011	0.774217	M+H	C13H10O6	Benzenoids	2093.05	2711.16	2890.8	2347.05	2220.79	2827.49	3307.35	2743.37	4206.55	1618.17	2084.37	1819.85	0.942415	1.38699	0.47196	insig	1.02619	0.74674	-0.421322	insig	1.33556	0.538388	-0.893282	down
Diphenamid	262.12	0.802783	M+H	C16H17NO	Benzenoids	1468.58	1609.29	1645.28	3345.94	1836.65	3036.54	797.02	892.65	1495.58	825.35	1711.26	725.87	1.11834	0.387541	-1.36758	down	1.05478	0.396937	-1.33302	down	0.0360919	1.02425	0.0345624	insig
Aloin A	419.134	3.5908	M+H	C21H22O9	Benzenoids	2370.25	2577.05	2048.89	2744.52	2813.29	2770.88	888.319	1207.98	1267.47	893.274	524.592	692.688	1.29587	0.403876	-1.30801	down	1.26646	0.253407	-1.98047	down	1.22322	0.627438	-0.672455	down
Cycloveratrylene	473.192	4.0386	M+H	C27H30O6	Benzenoids	2159.25	1919.57	1740.14	3550.07	2019.69	2676.66	472.99	698.92	1077.12	509.56	476.54	741.03	1.18138	0.272728	-1.87447	down	1.17787	0.20944	-2.25539	down	0.634269	0.767944	-0.380926	insig
1,7,8-trihydroxy-3-methyl-2,3,4,7-tetrahydro-1H-benzo[a]anthracen-12-one	311.128	4.8779	M+H	C19H18O4	Benzenoids	10873.3	12656.6	12887.4	10238.3	13273.8	9494.97	13376.4	13505.7	16556.9	12575.9	10561.3	11503.1	0.979089	1.31606	0.396221	insig	0.262808	1.04948	0.0696797	insig	1.19639	0.797446	-0.326541	insig
Pencycuron	351.123	6.79218	M+H	C19H21ClN2O	Benzenoids	975.184	1119.56	1103.53	1050.85	973.44	1079.46	823.68	970.09	855.2	1242.09	1041.25	1177.51	1.0653	0.853474	-0.228581	insig	0.843736	1.11505	0.157114	insig	1.33944	1.30649	0.385695	insig
Benzophenone-1	215.07	9.0608	M+H	C13H10O3	Benzenoids	1071.26	1146.69	1231.09	1301.62	1072.19	1599.17	1484.22	1072.72	1404.61	821.605	832.489	793.799	0.00947839	0.997126	-0.00415279	insig	1.09021	0.616135	-0.698681	down	1.36567	0.617912	-0.694528	down
Asarone	209.117	10.4622	M+H	C12H16O3	Benzenoids	95.0885	72.9883	99.4623	3247.92	6581.32	90.6295	115.707	105.698	1621.61	81.2818	78.1253	62.3427	0.744553	0.18579	-2.42825	insig	0.83233	0.0223541	-5.48332	down	0.738909	0.120319	-3.05506	insig
1-Hydroxyanthraquinone	225.056	10.7465	M+H	C14H8O3	Benzenoids	777.658	979.892	1044.99	277.741	911.671	1112.18	543.247	866.409	772.669	1217.53	1385.7	1255.34	0.0970638	0.948182	-0.0767646	insig	0.90801	1.67648	0.745436	up	1.41931	1.7681	0.822201	up
4-tert-Butylcatechol	167.106	15.214	M+H	C10H14O2	Benzenoids	626.345	764.202	807.823	697.22	510.29	473.52	1128.35	1050.55	821.39	986.43	1160.27	903.82	1.15788	1.78479	0.835756	up	1.16338	1.81467	0.85971	up	0.118109	1.01674	0.0239532	insig
Rutilantinone	385.238	18.5282	M+H	C22H20O9	Benzenoids	605.586	606.27	643.708	498.39	571.06	664.49	682.25	790.97	1103.33	1210.74	1158.3	1039.87	0.946785	1.48595	0.571387	insig	1.23796	1.96599	0.975257	up	1.07406	1.32305	0.40387	insig
Urushiol II	305.247	25.8203	M+H	C21H34O2	Benzenoids	2356.29	2751	2913.76	2543.5	2624.06	2382.68	2004.1	3407.63	6481.63	3058.21	3092.51	2940.06	0.631882	1.57523	0.655562	insig	1.21102	1.20404	0.267882	insig	0.527401	0.764358	-0.38768	insig
Diorcinol D	337.168	26.4901	M+H	C19H22O3	Benzenoids	1373.88	1904.44	1936.23	2692.4	2038.74	1717.5	366.292	2796.67	4032.21	312.082	350.504	259.026	0.146977	1.11576	0.158033	insig	1.21608	0.142916	-2.80676	down	1.07608	0.128088	-2.9648	down
Triphenylphosphine oxide	287.131	29.1255	M+H	C18H15OP	Benzenoids	22008.6	28153.5	30596.6	26482.5	28652.6	29594.3	46585.3	44241.5	46551.3	41445.1	34432.6	35266.7	1.2978	1.62138	0.697219	up	1.12144	1.31176	0.391502	insig	1.34899	0.80904	-0.305717	insig
1-[(4-Chlorophenyl)phenylmethyl]piperazine	327.078	29.204	M+H	C17H19ClN2	Benzenoids	32124.2	35247.5	33206	21545.6	21493	21385.3	28408	27026.4	27949.1	15474.5	18180.1	18517.8	1.29919	1.29429	0.372164	insig	1.1547	0.80983	-0.304308	insig	1.49479	0.625693	-0.676473	down
rutamarin	785.504	27.5192	M-H	C21H24O5	Phenylpropanoids	1024.76	1059.93	1148.51	735.229	714.964	950.312	1201.75	1154.55	1241.78	1152.36	1116.38	1011.27	1.21731	1.49888	0.583885	insig	1.10083	1.36638	0.450358	insig	1.12958	0.9116	-0.133527	insig
6-Methylcoumarin	161.06	2.9437	M+H	C10H8O2	Phenylpropanoids	395.377	452.686	452.253	243.23	407.461	253.858	383.683	510.229	539.557	390.703	477.052	479.178	1.01799	1.58473	0.664241	up	0.982798	1.48907	0.574409	insig	0.390141	0.939633	-0.0898315	insig
4-Methylumbelliferone	177.055	6.02395	M+H	C10H8O3	Phenylpropanoids	869.475	1087.25	1103.35	1430.51	1036.09	1193.14	808.809	793.27	796.86	729.599	655.877	541.911	1.14951	0.655495	-0.609344	down	1.16475	0.526646	-0.925095	down	1.25789	0.803433	-0.315751	insig
suberosin	245.117	8.115	M+H	C15H16O3	Phenylpropanoids	9275.96	10701.5	10808	8661.88	11417.1	12433.9	10581.8	12215.1	10283.3	14774.9	9076.54	13246.2	0.0937763	1.01745	0.0249575	insig	0.44605	1.14101	0.190313	insig	0.534014	1.12144	0.165355	insig
Herniarin	177.055	10.6115	M+H	C10H8O3	Phenylpropanoids	2283.05	2524.86	2596.22	1716.19	6009.54	1542.94	1790.51	2300.25	1437.83	1561.32	1795.48	1407.92	0.507972	0.596481	-0.745452	insig	0.57952	0.514067	-0.959973	insig	0.634117	0.861832	-0.214521	insig
6-ethyl-2,3,5-trimethyl-7H-furo[3,2-g]chromen-7-one	257.116	10.9957	M+H	C16H16O3	Phenylpropanoids	1553.27	1647.33	1705.47	810.29	748.26	716.16	709.19	596.55	639.62	2116.17	2173.89	3727.22	1.0303	0.855212	-0.225645	insig	1.10933	3.52453	1.81743	up	1.35823	4.12123	2.04308	up
Coumarin	147.044	12.5888	M+H	C9H6O2	Phenylpropanoids	2900.49	3314.94	3297.33	4365.28	2924.44	4687.79	4470.1	2854.1	5161.45	4294.87	3340.29	3906.64	0.131432	1.04242	0.0599429	insig	0.151314	0.963623	-0.0534598	insig	0.328792	0.924405	-0.113403	insig
Altenuene	293.102	13.3432	M+H	C15H16O6	Phenylpropanoids	1751.06	2037.42	2037.03	1577.37	2563.01	1685.38	3574.48	3196.78	3033.68	1297.13	1014.96	1206.94	1.15745	1.68303	0.751063	up	0.974712	0.604046	-0.72727	down	1.50147	0.358903	-1.47833	down
Alloimperatorin	271.097	13.4496	M+H	C16H14O4	Phenylpropanoids	870.655	1261.09	1222.34	965.38	2451.25	3099.15	246.36	616.48	884.32	1051.91	406.78	925.16	1.00793	0.268143	-1.89893	down	0.917016	0.365858	-1.45064	down	0.546682	1.36441	0.448282	insig
5-hydroxy-7-(hydroxymethyl)-2-methyl-2-(5-oxooxolan-2-yl)-3H-chromen-4-one	293.102	14.6232	M+H	C15H16O6	Phenylpropanoids	2887.63	3311.4	3262.21	2470.8	1326.42	2069.06	6156.75	4188.97	6394.72	4744.87	3437.3	4555.56	1.20609	2.85367	1.51282	up	1.15487	2.17135	1.11859	up	0.975037	0.760895	-0.39423	insig
Byakangelicin	335.113	16.3018	M+H	C17H18O7	Phenylpropanoids	4091.63	4465.73	4559.7	1329.18	760.58	924.42	13965.5	9605.08	15258.9	5791.58	4322.66	5484.75	1.26014	12.8823	3.68731	up	1.24084	5.1752	2.37162	up	1.3922	0.401731	-1.3157	down
Versicoside	665.247	4.8218	M-H	C32H42O15	Phenylpropanoids	56630.2	57536.3	57637.7	48676.5	55816.6	63932.7	86144	90972.8	71159.4	62078.9	60645.7	45604.4	1.1412	1.4741	0.559833	insig	0.00757462	0.999425	-0.000829437	insig	1.30728	0.677991	-0.560662	insig
Wulignan A1	163.076	22.4852	M+H, M+Na, M+K	C20H22O5	Phenylpropanoids	50222.3	28825.1	31386	31027	32559.2	35504.1	53925.8	52523.5	56244.3	54015.1	44530	47593.6	1.29347	1.64187	0.715343	up	1.18633	1.4748	0.560524	insig	1.04099	0.898245	-0.154819	insig
syringaresinol	457.125	1.32197	M+H	C22H26O8	Phenylpropanoids	623.634	1245.32	1671.68	3686.6	2708.13	2450.82	651.98	631.39	1015.52	359.43	581.17	315.42	1.23007	0.259892	-1.94401	down	1.21868	0.141995	-2.81609	down	1.16985	0.546359	-0.872078	down
Fargesin	371.149	5.0209	M+H	C21H22O6	Phenylpropanoids	1281.06	1218.35	1175.37	1067.88	1059.39	1023.26	1193.48	1221.46	1558.72	1382.64	1340.63	1364.66	0.995729	1.26127	0.334874	insig	1.26464	1.29753	0.375773	insig	0.223544	1.02876	0.0408995	insig
nortrachelogenin	392.17	5.49045	M+H	C20H22O7	Phenylpropanoids	1485.15	1155.11	1061.27	1290.03	1041.6	996.51	1677.97	1763.83	748.62	541.36	676.59	811.48	0.507368	1.25909	0.332379	insig	1.11802	0.609779	-0.713642	down	1.1043	0.484302	-1.04602	down
Podophyllin Acetate	457.15	9.78647	M+H	C24H24O9	Phenylpropanoids	829.453	855.457	821.131	97.2352	152.208	140.164	583.864	685.31	1188.75	1177.95	1007.39	1199.67	1.15232	6.30873	2.65735	up	1.26284	8.68827	3.11907	up	0.929088	1.37718	0.461719	insig
Podofilox	415.139	10.2914	M+H	C22H22O8	Phenylpropanoids	2869.11	3253.73	3175.78	2713.45	5868.05	2632.3	2112.9	2558.32	1093.95	894.55	2875.33	960.69	0.812814	0.514114	-0.95984	down	0.83137	0.421853	-1.24519	down	0.322473	0.820543	-0.285349	insig
4-HYDROXY-3-METHOXYPHENYLGLYCOL	250.145	23.2904	M+H	C9H12O4	Phenylpropanoids	2244.16	1628.19	1521.37	903.43	964.48	933.03	1508.47	1445.33	1369.12	1131.45	1017.74	1132.05	1.28966	1.54338	0.626095	up	1.12657	1.17148	0.22833	insig	1.44897	0.759033	-0.397765	insig
Chlorogenic acid	372.129	6.87073	M+NH4	C16H18O9	Phenylpropanoids	1644.13	1667	1377.4	988.407	967.989	727.419	2365.79	2099.75	1596.04	856.748	1044.94	1057.24	1.20244	2.25857	1.17541	up	0.50027	1.10251	0.140789	insig	1.38081	0.488144	-1.03462	down
Cinnamic acid isomer	166.086	1.57782	M+H, M+NH4	C9H8O2	Phenylpropanoids	6912.85	6451.68	6415.34	14450.1	7107.76	14464.4	814.142	989.501	1364.08	1022.54	1331.78	1226.72	1.195	0.0879379	-3.50737	down	1.16022	0.0994118	-3.33044	down	0.515904	1.13048	0.176931	insig
INDOLEACRYLIC ACID	188.071	2.36722	M+H, M+NH4	C11H9NO2	Phenylpropanoids	89347.8	90151.2	90027.7	202484	96493.1	212239	11799.6	22787	47826.5	11518.9	23840.1	10532.1	1.15211	0.16121	-2.63299	down	1.14757	0.0897683	-3.47765	down	0.732539	0.556842	-0.84466	insig
3-Indoleacrylic acid	188.071	6.83502	M+H	C11H9NO2	Phenylpropanoids	780.427	651.216	837.52	2685.74	1076.4	2553.9	153.47	180.624	180.162	183.681	81.4929	111.056	1.15561	0.0814204	-3.61847	down	1.12932	0.0595672	-4.06934	down	0.904037	0.7316	-0.450872	insig
cis-Cinnamic acid	388.13	19.894	M+H	C9H8O2	Phenylpropanoids	2591.42	1325.35	1387.59	1308.32	1346.07	1396.84	2276.07	2314.46	2435.23	1631.96	1813.63	1748.43	1.30203	1.73423	0.794292	up	1.2162	1.28208	0.358491	insig	1.48839	0.739283	-0.435801	insig
Methyl trans-cinnamic acid	496.34	21.9649	M+H	C10H10O2	Phenylpropanoids	7930.21	7544.11	7893.65	6731.86	6791.54	8055.48	10878	14120.6	10675.6	9136.54	7738.23	10177.5	1.16392	1.6532	0.725263	up	0.938582	1.25364	0.326128	insig	1.11686	0.758313	-0.399135	insig
2-METHOXYCINNAMALDEHYDE	317.208	22.5354	M+H	C10H10O2	Phenylpropanoids	18735.1	13550.1	15186.5	17272.2	19390.6	20307	31254.4	29024.4	33212.2	27884.9	23373.5	23353.7	1.2724	1.64106	0.714631	up	1.09714	1.30968	0.389213	insig	1.30827	0.798067	-0.325418	insig
Terbuthylazine-TP CSAA036479 (LM2)	214.094	9.39502	M+H	C7H11N5O3	other	1744.3	1839.84	1890.28	2618.89	2108.21	2710.31	1742.91	1531.6	1655.11	2057.53	1320.84	1868.74	1.18403	0.662814	-0.593324	down	0.998938	0.705502	-0.503277	insig	0.344817	1.0644	0.0900466	insig
Ethoprop	243.066	4.01788	M+H	C8H19O2PS2	other	2123.34	3567.86	3663.84	6857.26	13834.7	3375.78	1011.24	1513.3	988.451	1518.08	1625.83	1619.6	0.973482	0.145963	-2.77633	down	0.920843	0.197921	-2.337	down	1.17445	1.35597	0.439325	insig
methyl 1-oxo-4-(1H-pyrrol-2-yl)-2H-isoquinoline-3-carboxylate	267.078	0.73115	M-H	C15H12N2O3	other	4211.07	4321.15	4479.41	3756.37	4661.49	5267.35	4185.57	4701.37	5003.84	4186.47	5241.45	5488.46	0.0906516	1.01502	0.0215117	insig	0.413236	1.08996	0.124281	insig	0.524774	1.07383	0.10277	insig
(3S,5R,8S)-2-[(benzoyloxy)methyl]-8-methyl-3-{[(2S,3R,4S,5S,6R)-3,4,5-trihydroxy-6-(hydroxymethyl)oxan-2-yl]oxy}-9,10-dioxatetracyclo[4.3.1.0?,?.0?,?]decane-6-sulfonic acid	543.121	0.816833	M-H	C23H28O13S	other	1038.82	996.437	1049.45	1167.88	1188.21	1258.24	924.919	1222.82	1751.99	788.059	811.328	1423.33	0.255036	1.07896	0.109648	insig	0.551673	0.836318	-0.257877	insig	0.642886	0.775111	-0.367525	insig
2,4-dimethoxyphene-3,7-O-β-D-diglucopyranoside	593.203	4.98535	M-H	C28H34O14	other	121715	124286	123449	115967	149870	163399	90423.5	118203	69797	106032	1874.32	138762	1.02973	0.648648	-0.624492	down	0.733597	0.574668	-0.7992	insig	0.173949	0.885947	-0.174708	insig
6'-acetyldsctylorhin C or isomer	393.15	5.44038	M-H	C16H26O11	other	89538.3	86379.4	93864.1	172288	57529.6	198602	93251.8	85643.6	136200	114636	116094	133022	0.495301	0.735482	-0.443238	insig	0.306614	0.849056	-0.236068	insig	0.651012	1.15442	0.20717	insig
Nimodipine	417.166	5.7389	M-H	C21H26N2O7	other	983.106	1026.26	1033.76	817.136	1061.8	996.456	1048.52	1069.05	1190.83	1160.59	809.223	1274.97	0.846647	1.15059	0.202373	insig	0.457167	1.12846	0.174361	insig	0.109988	0.980771	-0.0280125	insig
3-Methoxycolensoic acid	471.199	7.68807	M-H	C26H32O8	other	1896.12	1927.41	1897.36	3325.3	1961.98	1652	1851.91	1588.46	894.763	2611.7	1855.26	2445.5	0.779684	0.624724	-0.67871	insig	0.0139695	0.996137	-0.00558409	insig	1.17212	1.59452	0.673126	up
3-Hydroxycolensoic acid	457.182	10.2985	M-H	C25H30O8	other	1008.46	783.143	1058.22	1146.69	1520.17	1364.12	1729.27	832.846	708.861	4050.41	3705.09	4089.22	0.458043	0.811459	-0.30141	insig	1.26327	2.93842	1.55504	up	1.48767	3.62115	1.85645	up
4.7-dihydroxy(1-p-hydroxybenzyl)-2-methoxyhypene	345.121	12.4825	M-H	C22H18O4	other	4846.16	4910.55	5003.36	4006.34	8468.34	8098.48	3313.12	2497.29	1136.77	17277.5	14161.9	13855.5	1.07897	0.337682	-1.56626	down	1.16964	2.20165	1.13858	up	1.49784	6.5199	2.70485	up
2-O-(4,8-dihydroxy-4-methoxybenzyl)-5-hydroxy-7-methoxyphenanthrene	483.193	14.7441	M-H	C30H28O6	other	3577.01	3578.99	3727.17	1057.34	2407	2865.07	8299.27	8550.75	4318.11	8132.81	1	17126.3	1.12188	3.3444	1.74175	up	0.674125	3.99092	1.99672	insig	0.214627	1.19331	0.25497	insig
(2S,3R,4R,5S,6S)-3,5-bis(acetyloxy)-2-{[(1S,2S,4S,5S,6R,10S)-2-(hydroxymethyl)-10-{[(2S,3R,4S,5S,6R)-3,4,5-trihydroxy-6-(hydroxymethyl)oxan-2-yl]oxy}-3,9-dioxatricyclo[4.4.0.0?,?]dec-7-en-5-yl]oxy}-6-methyloxan-4-yl (2E)-3-phenylprop-2-enoate	520.34	21.2949	M-H	C19H20O7	other	1246.03	1336.27	1356.8	1048.28	1064.76	1108.56	1922.37	1630.95	1843.51	2170.72	2037.11	2535.2	1.27297	1.6752	0.744332	up	1.23132	2.09306	1.06562	up	1.21544	1.24944	0.321283	insig
8-hydroxy-2,7,7,11,15-pentamethyl-5,12,16-trioxapentacyclo[9.8.0.0?,?.0?,?.0??,??]nonadec-13(18)-ene-3,17-dione	301.141	27.512	M-H	C21H28O6	other	3359.68	3424.37	3614.06	2590.69	2873.92	2767.32	3216.62	4084.44	3745.73	3369.13	3124.48	4445.33	1.13796	1.34194	0.424323	insig	0.931268	1.32884	0.410171	insig	0.0520297	0.990238	-0.0141527	insig
h_88_stanozolol_4b_oh	367.237	15.0998	M+Na, M+K	C21H32N2O2	other	4658.87	5294.12	5383.1	2950.36	1764.45	1288.14	9450.66	9655.34	3393.26	5650.44	5842.42	5536.9	1.03471	3.74803	1.90613	up	1.22813	2.83689	1.50431	up	0.601144	0.756903	-0.40182	insig
(S)-5,7-dihydroxy-6-(3-methylbut-2-en-1-yl)-2-phenylchroman-4-one	323.128	17.6534	M+Na, M+K	C20H20O4	other	1143.45	1406.47	1408.56	1304.1	1403.07	1696.74	707.404	1118.93	1061.53	442.145	976.092	841.318	1.07805	0.65575	-0.608781	down	1.11342	0.513079	-0.962748	down	0.695766	0.78243	-0.353967	insig
(4R,4aS,6R)-6-isopropenyl-4,4a-dimethyl-4,4a,5,6,7,8-hexahydro-2(3H)-naphthalenone	241.154	0.817067	M+Na	C15H22O	other	7788.24	8478.69	8714	9374.64	10269.9	8091.34	10924.6	11663.8	12178.8	9306.8	9640.53	8979.49	1.11253	1.25351	0.325975	insig	0.063042	1.00689	0.00989973	insig	1.44278	0.803252	-0.316075	insig
Lobaric Acid	479.169	7.72362	M+Na	C25H28O8	other	1643.92	1793.55	1674.67	1697.86	1576.08	1673.59	1631.57	1599.45	2356.95	1718.94	1526.6	1748.88	0.519278	1.12945	0.175619	insig	0.119256	1.00948	0.0136103	insig	0.564578	0.89378	-0.162009	insig
Roccellaric acid	349.236	15.3061	M+Na	C19H34O4	other	684.319	843.723	851.061	739.076	454.073	696.152	835.403	751.307	866.585	1291.8	1047.18	1229.22	0.9214	1.29852	0.376867	insig	1.17681	1.88864	0.917344	up	1.39754	1.45445	0.540477	insig
2-(4-(2,3-dihydrobenzo[b][1,4]dioxin-6-yl)-3-methyl-1H-pyrazol-5-yl)-5-methoxyphenol	359.092	19.069	M+Na	C19H18N2O4	other	3467.76	2550.77	2643.5	2224.55	2794.35	2939.91	3000.97	3016.54	2706.45	4382.54	2528.12	3499.19	0.611519	1.09614	0.132431	insig	0.735926	1.30797	0.387325	insig	0.701005	1.19325	0.254894	insig
dihydroalbocycline	522.355	22.1933	M+Na	C18H30O4	other	2217.2	2327.15	2304	1471.3	1021.32	948.684	2697.07	2753.36	1625.33	3250.29	3607.25	3251.74	1.08811	2.05613	1.03993	up	1.25311	2.93762	1.55465	up	1.22396	1.42872	0.514721	insig
5-[(E)-3-hydroxybut-1-enyl]-4-[4-[(E)-3-oxobut-1-enyl]anilino]oxolan-2-one	354.108	0.70995	M+H	C18H21NO4	other	16723	16850.1	17494.5	18160	15036.5	21585	27544.8	25910.2	16920.9	14565.4	12392.6	12631.5	0.734447	1.28467	0.361393	insig	0.995389	0.722681	-0.468568	insig	1.26526	0.562544	-0.829962	down
Methylophiopogonanone A	360.143	0.795633	M+H	C19H20O5	other	1751.8	1801.68	1893.61	2193.86	1808.02	1985.73	2695.86	2916.96	1539.16	2209.25	1776.19	2147.98	0.521091	1.19446	0.256362	insig	0.170605	1.02435	0.0347115	insig	0.523383	0.857583	-0.221651	insig
Pantothenate	220.117	1.74137	M+H	C9H17NO5	other	2552.37	2727.03	2568.94	2619.54	2085.15	2118.33	4070.34	3932.24	3785.62	2374.22	2893.79	2393.37	1.2753	1.72771	0.788862	up	0.636989	1.12287	0.167195	insig	1.47034	0.64992	-0.621667	down
ANGOLENSIN (R)	273.114	2.70162	M+H	C16H16O4	other	2196.39	2042.99	1923.68	1323.63	1192.12	1122.7	959.05	1030.72	1020.63	693.87	486.91	437.32	1.12206	0.827385	-0.273369	insig	1.22132	0.444722	-1.16902	down	1.4436	0.537503	-0.895654	down
Pantothenic acid	220.117	3.79005	M+H	C9H17NO5	other	839.115	913.25	866.25	1149.9	965.414	1112.86	876.595	927.884	840.446	901.508	711.315	896.998	1.10697	0.819326	-0.287491	insig	1.04404	0.777474	-0.363134	insig	0.474571	0.948919	-0.0756424	insig
mitomycin C	335.134	4.93522	M+H	C15H18N4O5	other	1942.05	1994.7	1975.48	2058.39	1775.33	1797.28	2586.51	2631.86	1935.77	2023.34	1855.09	2099.05	0.942753	1.27049	0.345387	insig	0.561026	1.06153	0.0861462	insig	0.959405	0.835527	-0.259241	insig
2,4-dimethoxyphenanthrene-3,7-diol	271.096	11.5295	M+H	C16H14O4	other	12360.6	12462.1	12708.6	3653.37	13284.4	18821.7	10494.5	11657.9	16111.3	25356.4	9957.75	20867.7	0.116508	1.07003	0.097648	insig	0.600875	1.5711	0.651778	insig	0.790805	1.46828	0.55413	insig
2-methoxy-5-methyl-3-(2-methylbut-3-en-2-yl)chromen-4-one	259.133	13.8127	M+H	C16H18O3	other	922.25	1128.76	1145.62	1632.69	1524.31	1789.43	1080.25	1160.13	1465.39	781.919	757.229	684.741	1.08132	0.749179	-0.416617	insig	1.2522	0.449594	-1.1533	down	1.3806	0.600115	-0.736688	down
(5E)-4-methoxy-5-[methoxy-[(2R,3S)-3-phenyloxiran-2-yl]methylidene]furan-2-one	275.091	14.6161	M+H	C15H14O5	other	5765.94	6699.17	6770.38	9075.66	3986.09	6381.43	13963.1	8299.09	12564.7	7931.99	5428.98	7165.15	0.986562	1.79121	0.840937	up	0.136082	1.0557	0.078197	insig	1.20441	0.589376	-0.76274	down
3-hydroxy-8-methoxy-3-methyl-2,4-dihydrobenzo[a]anthracene-1,7,12-trione	452.22	19.1326	M+H	C20H16O5	other	540.139	675.014	746.823	422.38	2246.4	1094.58	318.39	281.51	180.32	354.12	411.97	973.84	0.891784	0.20732	-2.27007	down	0.652129	0.462334	-1.11299	insig	0.959736	2.23005	1.15708	up
Ofloxacin	293.211	19.4313	M+H	C18H20FN3O4	other	594.441	913.25	1040.14	577.07	861.16	1484.01	928.59	1174.48	982.26	1503.4	629.92	1242.17	0.12578	1.05581	0.0783501	insig	0.253651	1.1551	0.208022	insig	0.270505	1.09405	0.129672	insig
Lauryldimethylamine Oxide	333.201	22.0931	M+H	C14H31NO	other	1030.32	948.436	1084.17	1097.04	1158.21	991.143	1406.53	1870.6	1847.58	1749.44	1836.21	2056.63	1.16762	1.57858	0.658631	up	1.23007	1.73801	0.797437	up	0.665301	1.10099	0.138806	insig
1,7-bis(4-hydroxyphenyl)heptan-3-one	781.442	28.9198	M+H	C19H22O3	other	3417.3	4479.56	4322.5	3436.15	3884.33	4011.2	6763.41	6517.78	6749.65	6403.6	5268.78	6062.52	1.29845	1.76769	0.821862	up	1.20007	1.56507	0.64623	up	1.13336	0.88538	-0.175632	insig
4H-chromen-4-one	147.044	6.86358	M+H	C9H6O2	other	613.179	721.022	762.464	1234.07	1185.22	1271.63	319.803	350.936	498.451	537.39	573.292	453.181	1.2954	0.316774	-1.65847	down	1.26294	0.423705	-1.23887	down	1.06494	1.33756	0.419604	insig
4-hydroxy-6-[2-(2-methyl-1,2,4a,5,6,7,8,8a-octahydronaphthalen-1-yl)ethyl]oxan-2-one	349.166	19.4741	M+H	C18H28O3	other	25162.6	31131	32002.5	36149.5	44269.2	29445.7	34109.3	34256.2	32342.7	34334.8	25589.4	29568.5	0.435413	0.916659	-0.125543	insig	0.71775	0.814574	-0.295882	insig	0.889066	0.888633	-0.17034	insig
Crocin	975.363	7.45313	M-H	C44H64O24	other	248243	246324	249718	133266	104662	164078	387111	371421	500404	295787	304854	396055	1.25269	3.13163	1.64691	up	1.19243	2.47931	1.30994	up	0.991015	0.791698	-0.336979	insig
Zeaxanthin	621.437	29.339	M+K	C40H56O2	other	1850.79	2236.24	3353.81	2860.16	4103.47	3927.16	7323.89	6598.72	7595.16	7831.17	6605.43	6144.92	1.26336	1.97578	0.982421	up	1.18814	1.88981	0.918242	up	0.406826	0.95649	-0.0641786	insig
Dihydrozeatin riboside	376.159	4.9495	M+H	C15H23N5O5	other	1484.51	1421.26	1511.33	1289.11	1221.9	1277.87	1850.77	1893.95	1362.24	1616.18	1574.49	1681.82	1.02774	1.34788	0.430693	insig	1.24503	1.286	0.362888	insig	0.315559	0.954088	-0.0678055	insig
dactylorhin C	351.138	3.41318	M-H	C14H24O10	2-isobutylmalate gluconoxy-benzyl esters	297491	303943	316449	320858	391043	340393	407476	382921	400301	456429	389925	253050	0.946229	1.13153	0.178271	insig	0.167274	1.04477	0.0631833	insig	0.384286	0.923326	-0.115087	insig
dactylorhin E	619.241	4.77182	M-H	C27H40O16	2-isobutylmalate gluconoxy-benzyl esters	902436	926658	943117	855701	977445	835726	1.32402e+06	1.27746e+06	833568	1.24523e+06	29173.6	588268	0.805226	1.28708	0.364098	insig	0.450576	0.697926	-0.518853	insig	0.854767	0.542257	-0.882952	down
bleformin J	431.367	4.99248	M-H	C28H34O14	2-isobutylmalate gluconoxy-benzyl esters	2741.95	2836.55	2804.93	3144.23	4629.96	5165.61	1417.82	1742.5	473.013	2101.58	2355.46	3528.11	1.19064	0.280788	-1.83245	down	0.947095	0.6171	-0.696424	down	1.20363	2.19775	1.13602	up
dactylorhin A	887.345	5.60392	M-H	C40H56O22	2-isobutylmalate gluconoxy-benzyl esters	831851	840025	842996	631132	761120	679269	1.16683e+06	1.19744e+06	1.01959e+06	1.01252e+06	1.04508e+06	915049	1.25099	1.63351	0.707979	up	1.20034	1.43501	0.521057	insig	1.08198	0.878478	-0.186922	insig
dactylorhin A isomer	887.345	7.38172	M-H	C40H56O22	2-isobutylmalate gluconoxy-benzyl esters	81188.6	82890.6	82302.6	121795	89135.9	97563.7	107173	103213	72425.7	74450.6	68898	58995.6	0.370041	0.916747	-0.125405	insig	1.08632	0.655908	-0.608435	down	1.13326	0.715474	-0.48303	insig
gymnoside Ⅲ	929.357	7.46027	M-H	C42H58O23	2-isobutylmalate gluconoxy-benzyl esters	440941	447341	440623	273364	203721	313497	689905	640995	868335	521605	689611	746684	1.2472	2.78179	1.47601	up	1.18607	2.47653	1.30832	up	0.592539	0.890263	-0.167696	insig
militarine	725.285	7.57382	M-H	C34H46O17	2-isobutylmalate gluconoxy-benzyl esters	605813	604729	608047	507070	540469	533712	775678	772507	835422	670477	684350	781785	1.2916	1.50742	0.59208	up	1.18111	1.35122	0.434259	insig	1.08715	0.896378	-0.157821	insig
habenarioside	971.368	9.06042	M-H	C44H60O24	2-isobutylmalate gluconoxy-benzyl esters	110715	112422	115472	119105	95003.7	161781	130615	89955.3	143580	101378	152461	141311	0.0969042	0.968767	-0.045778	insig	0.161013	1.05124	0.0720888	insig	0.339801	1.08513	0.117867	insig
gymnoside VIII	971.368	9.39475	M-H	C44H60O24	2-isobutylmalate gluconoxy-benzyl esters	311005	314520	319300	481339	375359	528745	202114	164889	210906	193353	287575	278721	1.23436	0.417129	-1.26143	down	1.13053	0.548308	-0.866941	down	1.03056	1.31448	0.394492	insig
gymnoside IV	1017.39	12.1338	M-H	C49H62O23	2-isobutylmalate gluconoxy-benzyl esters	145471	146243	149086	168917	251807	175817	175617	189877	50633.4	216417	258267	111872	0.663548	0.697566	-0.519599	insig	0.0318475	0.983261	-0.0243539	insig	0.641083	1.40956	0.495245	insig
gymnosideV	1017.39	12.9519	M-H	C49H62O23	2-isobutylmalate gluconoxy-benzyl esters	170228	174825	178848	132976	281928	132850	100267	131478	57556.4	436675	313199	38683.7	0.817202	0.52816	-0.920953	down	0.391902	1.43962	0.525691	insig	0.865056	2.72573	1.44664	up
gymnoside X	1059.4	14.609	M-H	C51H64O24	2-isobutylmalate gluconoxy-benzyl esters	68867	72146	72272.6	54092.6	28576.7	50229	153261	92739.4	162616	109983	144202	105133	1.1706	3.07466	1.62043	up	1.18904	2.7037	1.43494	up	0.483599	0.879352	-0.185488	insig
gymnoside Ⅸ	1059.4	16.3018	M-H	C51H64O24	2-isobutylmalate gluconoxy-benzyl esters	8549.13	8892.42	8891.38	2181.72	1185.65	1475.94	29261.8	19469.6	34288.7	12188.2	17647.3	11908.1	1.24388	17.1412	4.09939	up	1.21877	8.61881	3.10749	up	1.26438	0.502813	-0.991905	down
