# Supplementary material for: Combined metabolomics and transcriptomics reveal the secondary metabolite networks in different growth stages of Bletilla striata (Thunb.) Reichb.f
Source: PLoS One. 2024 Jul 24;19(7):e0307260. doi: 10.1371/journal.pone.0307260 (PMC11290943; doi:10.1371/journal.pone.0307260)
Supplement: S2 Table — (XLSX) [file pone.0307260.s008.xlsx]

## Sheet: Sheet1
Supplement Table 2.Summary of sequences analysis of 9 libraries
samples raw_base(G) raw_sequences clean_bases(G) clean_sequences q20(%) q30(%) GC(%) error_rate(%)	raw base(G)	raw sequences	clean_bases(G)	clean_sequences	q30(%)	GC(%)	error_rate(%)
HQ1	6.06	40386942	5.64	38049620	99.89	46.0(%)	0.03
HQ2	5.88	39216846	5.48	37267486	99.91	45.0(%)	0.03
HQ3	6.53	43566404	6.12	41262816	99.9	46.0(%)	0.03
GQ1	6.17	41141122	5.74	38721686	99.89	45.0(%)	0.03
GQ2	6.1	40647154	5.72	38550108	99.9	46.0(%)	0.03
GQ3	6.38	42515124	5.96	40182940	99.9	46.0(%)	0.03
CSQ1	6.89	45957574	6.48	43688752	99.91	45.0(%)	0.03
CSQ2	6.72	44806180	6.27	42444866	99.9	46.0(%)	0.03
CSQ3	7.2	47985422	6.78	45677292	99.9	47.0(%)	0.03
