# Supplementary material for: Combined metabolomics and transcriptomics reveal the secondary metabolite networks in different growth stages of Bletilla striata (Thunb.) Reichb.f
Source: PLoS One. 2024 Jul 24;19(7):e0307260. doi: 10.1371/journal.pone.0307260 (PMC11290943; doi:10.1371/journal.pone.0307260)
Supplement: S3 Table — (XLSX) [file pone.0307260.s009.xlsx]

## Sheet: Sheet1
Supplement Table 3.List of the genes associated with BSP biosynthesis and list of transcription factor
Gene ID	HQ1	HQ2	HQ3	GQ1	GQ2	GQ3	CSQ1	CSQ2	CSQ3	Describtion
Cluster-15341.53711	9.04	7.34	3.64	1.91	9.92	3.02	1.2	1.17	0.99	sacA
Cluster-15341.58158	49.5	40.71	17.19	1.61	4.05	46.16	0.56	0.62	2.88	sacA
Cluster-15341.43292	527.9	244.23	79.83	876.42	607.52	70.71	1050.44	1596.07	849.18	SUS
Cluster-15341.44229	181.62	247.98	680.46	209.55	600.61	448.35	556.67	708.59	612.72	SUS
Cluster-15341.44064	120.97	234.75	243.93	68.5	111.13	101.93	107.89	125.48	106.34	SUS
Cluster-15341.67076	7.51	10.59	12.86	4.9	8.25	9.18	8.9	9.31	7.52	HK
Cluster-15341.40154	8.57	1.36	4.92	10.09	7.58	1.25	5.29	3.77	1.37	HK
Cluster-15341.6175	7.91	4.06	8.63	10.68	6.91	2.15	24.12	18.53	4.04	HK
Cluster-15341.16659	5.1	6.69	7.49	13.43	22.77	3.19	16.96	20.14	11.11	HK
Cluster-15341.42718	17	2.32	5.14	3.54	1.48	0.39	10.14	7.77	4.09	MPI
Cluster-15341.45547	396.46	328.92	495.22	26.09	63.64	208.41	33.61	30.21	18.85	MPI
Cluster-15341.38238	39.95	59.32	54.76	68.67	91.53	28.4	52.19	73.06	63	pgm
Cluster-15341.35370	40.05	54.46	64.65	50.73	80.65	37.01	86.13	111.3	77.41	pgm
Cluster-15341.70908	14.79	34.98	47.68	12.56	18.77	27	32.93	32.48	42.35	pgm
Cluster-15341.34881	89.57	87.02	151.68	51.85	126.47	66	55.33	42.69	27.74	PMM
Cluster-15341.45266	38.85	124.06	107.43	18.42	67.55	10.9	56.75	107.8	95.88	UGP2
Cluster-15341.48783	25.18	87.96	103.44	29.89	36.33	32.29	34.48	31.28	1.92	UGP2
Cluster-15341.45265	25.18	0.01	1.02	29.89	36.33	32.29	34.48	31.28	61.44	UGP2
Cluster-15341.85282	1.59	7.54	9.42	7.73	16.66	10.81	15.65	12.03	4	GMPP
Cluster-15341.45187	14.88	9.88	15.66	1.99	0.7	9.37	0.61	2.78	0.96	GMPP
Cluster-15341.49494	150.03	186.25	354.12	59.22	94.98	178.66	67.63	100.38	59.49	GMPP
Cluster-15341.37010	0	0	0	0	0	15.39	37.4	40.79	29.75	GPI
Cluster-15341.42061	20.25	38.85	47.7	50.82	63.22	24.79	0	0	0.34	GPI
Cluster-15341.48407	56.06	71.31	72.28	63.7	110.29	99.5	57.55	58.77	60.55	GPI
Cluster-15341.7373)	0	0	9.34	10.07	0.17	7.57	40.54	2.19	2.19	MYB
Cluster-15341.41495)	141.71	82.75	0	0	0	168.47	242.39	182.25	182.25	MYB
Cluster-15341.38703)	518.59	175.9	59.88	31.61	61.14	18.14	51.78	40.56	40.56	MYB
Cluster-15341.36135)	0	0	196.65	145.97	39.47	0	0	0	0	MYB
Cluster-15341.10799)	0	0	3.34	3.87	0	9.41	5.63	0.02	0.02	MYB
Cluster-15341.15350)	0	0.2	2.68	1.95	1.69	7.73	4.06	0.44	0.44	MYB
Cluster-15341.7163)	0.07	0	3.22	8.49	0	10.32	5.53	0.27	0.27	MYB
Cluster-15341.26570)	0	0	0.56	6.89	0	19.68	7.61	0.46	0.46	MYB
Cluster-27863.0)	0.98	5.36	0	0	0.05	0	0	0.13	0.13	MYB
Cluster-15341.105018)	0.63	3.39	0	0.29	0	0	0.11	0	0	MYB
Cluster-15341.105019)	9.99	19.92	0.72	0	3.5	0	0	0.31	0.31	MYB
Cluster-15341.23331)	0	0	0	0	0	5.95	8.75	3.23	3.23	MYB
Cluster-15341.109108)	0	0	0	0	0	2.53	1.2	2.69	2.69	MYB
Cluster-15341.106806)	0	0	0	0	0	29.37	13.85	1.32	1.32	MYB
Cluster-37347.0)	0.44	0	0	0	0.72	0	0	0	0	bZIP
Cluster-15341.100255)	0	0	1.17	14.89	0	13.08	2.42	1.29	1.29	WRKY
Cluster-15341.100268)	0	0	0.28	8.8	38.57	6.47	2.49	5.41	5.41	WRKY
Cluster-15341.100699)	0.09	0.52	0.18	19.11	0	65.14	22.36	19.44	19.44	WRKY
Cluster-15341.100813)	0	0	0	6.74	0	9.35	3.46	0.23	0.23	WRKY
