# Supplementary material for: Combined metabolomics and transcriptomics reveal the secondary metabolite networks in different growth stages of Bletilla striata (Thunb.) Reichb.f
Source: PLoS One. 2024 Jul 24;19(7):e0307260. doi: 10.1371/journal.pone.0307260 (PMC11290943; doi:10.1371/journal.pone.0307260)
Supplement: S4 Table — (XLSX) [file pone.0307260.s010.xlsx]

## Sheet: Sheet1
Supplement Table 4.Correlation analysis of TFs, BSP-related genes and 19 differential metabolites
Omics_1	Omics_2	Correlation	P-Value
MYB(Cluster-15341.7373)	MYB(Cluster-15341.38703)	-0.913606	0.000573031
MYB(Cluster-15341.7373)	MYB(Cluster-15341.10799)	0.846315	0.00401796
MYB(Cluster-15341.7373)	MYB(Cluster-15341.26570)	0.847753	0.00389367
MYB(Cluster-15341.7373)	isorhapontigenin	-0.941895	0.000147057
MYB(Cluster-15341.7373)	dactylorhin A	0.927412	0.000315866
MYB(Cluster-15341.7373)	gymnoside Ⅲ	0.915301	0.000535537
MYB(Cluster-15341.7373)	militarine	0.892862	0.00119183
MYB(Cluster-15341.7373)	gymnoside VIII	-0.874685	0.00202497
MYB(Cluster-15341.7373)	gymnoside X	0.888963	0.00134536
MYB(Cluster-15341.7373)	gymnoside Ⅸ	0.937665	0.000187278
MYB(Cluster-15341.7373)	MPI(Cluster-15341.45547)	-0.88533	0.0015003
MYB(Cluster-15341.7373)	GMPP(Cluster-15341.45187)	-0.815696	0.00735212
MYB(Cluster-15341.41495)	MYB(Cluster-15341.36135)	-0.999295	3.06791e-11
MYB(Cluster-15341.38703)	MYB(Cluster-15341.10799)	-0.809049	0.00826539
MYB(Cluster-15341.38703)	MYB(Cluster-15341.15350)	-0.863206	0.00271988
MYB(Cluster-15341.38703)	MYB(Cluster-15341.26570)	-0.823338	0.00638991
MYB(Cluster-15341.38703)	isorhapontigenin	0.838603	0.00473134
MYB(Cluster-15341.38703)	Gigantol	-0.815224	0.00741458
MYB(Cluster-15341.38703)	4-methoxyphenanthrene-2,7-diol	-0.813586	0.00763419
MYB(Cluster-15341.38703)	gymnoside Ⅲ	-0.834015	0.00519432
MYB(Cluster-15341.38703)	gymnoside VIII	0.807074	0.00855081
MYB(Cluster-15341.38703)	gymnoside X	-0.806224	0.00867562
MYB(Cluster-15341.38703)	gymnoside Ⅸ	-0.817149	0.00716211
MYB(Cluster-15341.38703)	GMPP(Cluster-15341.45187)	0.854469	0.00334791
MYB(Cluster-15341.10799)	HK(Cluster-15341.16659)	0.907561	0.000721664
MYB(Cluster-15341.10799)	MPI(Cluster-15341.45547)	-0.924291	0.000364873
MYB(Cluster-15341.10799)	GMPP(Cluster-15341.45187)	-0.912201	0.000605467
MYB(Cluster-15341.10799)	GMPP(Cluster-15341.49494)	-0.848186	0.00385682
MYB(Cluster-15341.15350)	gymnoside Ⅲ	0.836912	0.00489857
MYB(Cluster-15341.15350)	gymnoside X	0.800342	0.00957385
MYB(Cluster-15341.7163)	MYB(Cluster-15341.10799)	0.85091	0.0036301
MYB(Cluster-15341.7163)	MYB(Cluster-15341.26570)	0.85033	0.00367759
MYB(Cluster-15341.7163)	HK(Cluster-15341.16659)	0.843844	0.00423791
MYB(Cluster-15341.7163)	GMPP(Cluster-15341.45187)	-0.820908	0.00668594
MYB(Cluster-15341.26570)	MYB(Cluster-15341.10799)	0.995108	2.68302e-08
MYB(Cluster-15341.26570)	HK(Cluster-15341.16659)	0.903537	0.000834366
MYB(Cluster-15341.26570)	MPI(Cluster-15341.45547)	-0.936458	0.000200037
MYB(Cluster-15341.26570)	GMPP(Cluster-15341.45187)	-0.933126	0.000238434
MYB(Cluster-15341.26570)	GMPP(Cluster-15341.49494)	-0.85567	0.00325628
MYB(Cluster-27863.0)	MYB(Cluster-15341.10799)	-0.894718	0.00112323
MYB(Cluster-27863.0)	MYB(Cluster-15341.26570)	-0.85436	0.00335636
MYB(Cluster-27863.0)	MYB(Cluster-15341.105019)	0.818613	0.00697401
MYB(Cluster-27863.0)	dactylorhin A	-0.825858	0.00609232
MYB(Cluster-27863.0)	HK(Cluster-15341.16659)	-0.824158	0.00629203
MYB(Cluster-15341.105019)	HK(Cluster-15341.16659)	-0.809456	0.00820739
MYB(Cluster-15341.23331)	MYB(Cluster-15341.109108)	0.999294	3.08102e-11
MYB(Cluster-15341.23331)	MYB(Cluster-15341.106806)	0.998782	2.07438e-10
MYB(Cluster-15341.23331)	batatasin III	-0.932616	0.000244727
MYB(Cluster-15341.23331)	4-methoxyphenanthrene-2,7-diol	0.803389	0.00910109
MYB(Cluster-15341.23331)	GPI(Cluster-15341.37010)	0.801703	0.00936071
MYB(Cluster-15341.23331)	GPI(Cluster-15341.42061)	-0.846263	0.00402252
MYB(Cluster-15341.109108)	MYB(Cluster-15341.106806)	0.997326	3.24594e-09
MYB(Cluster-15341.109108)	batatasin III	-0.929564	0.000284903
MYB(Cluster-15341.109108)	4-methoxyphenanthrene-2,7-diol	0.811306	0.00794705
MYB(Cluster-15341.109108)	GPI(Cluster-15341.37010)	0.801522	0.00938882
MYB(Cluster-15341.109108)	GPI(Cluster-15341.42061)	-0.830227	0.00559925
MYB(Cluster-15341.106806)	batatasin III	-0.937108	0.000193096
MYB(Cluster-15341.106806)	4-methoxyphenanthrene-2,7-diol	0.810965	0.00799459
MYB(Cluster-15341.106806)	GPI(Cluster-15341.37010)	0.800422	0.0095613
MYB(Cluster-15341.106806)	GPI(Cluster-15341.42061)	-0.868679	0.00237089
WRKY(Cluster-15341.100255)	MYB(Cluster-15341.7373)	0.847114	0.00394859
WRKY(Cluster-15341.100255)	MYB(Cluster-15341.38703)	-0.822883	0.00644458
WRKY(Cluster-15341.100255)	MYB(Cluster-15341.10799)	0.99281	1.03056e-07
WRKY(Cluster-15341.100255)	MYB(Cluster-15341.7163)	0.849628	0.00373562
WRKY(Cluster-15341.100255)	MYB(Cluster-15341.26570)	0.99866	2.89768e-10
WRKY(Cluster-15341.100255)	MYB(Cluster-27863.0)	-0.841641	0.00444075
WRKY(Cluster-15341.100255)	sacA(Cluster-15341.58158)	-0.923209	0.000383049
WRKY(Cluster-15341.100255)	SUS(Cluster-15341.43292)	0.816554	0.00723952
WRKY(Cluster-15341.100255)	HK(Cluster-15341.16659)	0.89732	0.00103174
WRKY(Cluster-15341.100255)	MPI(Cluster-15341.45547)	-0.939323	0.000170698
WRKY(Cluster-15341.100255)	GMPP(Cluster-15341.45187)	-0.94187	0.000147275
WRKY(Cluster-15341.100255)	GMPP(Cluster-15341.49494)	-0.865778	0.00255176
WRKY(Cluster-15341.100268)	MYB(Cluster-15341.7373)	0.979381	4.06178e-06
WRKY(Cluster-15341.100268)	MYB(Cluster-15341.38703)	-0.912078	0.000608351
WRKY(Cluster-15341.100268)	isorhapontigenin	-0.96354	2.94046e-05
WRKY(Cluster-15341.100268)	dactylorhin A	0.9006	0.000923969
WRKY(Cluster-15341.100268)	gymnoside Ⅲ	0.943829	0.000130875
WRKY(Cluster-15341.100268)	militarine	0.935544	0.000210095
WRKY(Cluster-15341.100268)	gymnoside VIII	-0.88609	0.00146688
WRKY(Cluster-15341.100268)	gymnoside X	0.894178	0.00114289
WRKY(Cluster-15341.100268)	gymnoside Ⅸ	0.951167	8.07672e-05
WRKY(Cluster-15341.100268)	MPI(Cluster-15341.45547)	-0.805423	0.00879454
WRKY(Cluster-15341.100813)	MYB(Cluster-15341.26570)	0.831381	0.0054737
WRKY(Cluster-15341.100813)	MYB(Cluster-15341.105019)	-0.873005	0.00211793
WRKY(Cluster-15341.100813)	WRKY(Cluster-15341.100255)	0.820858	0.00669215
WRKY(Cluster-15341.100813)	pgm(Cluster-15341.35370)	0.861268	0.00285155
WRKY(Cluster-15341.100813)	GMPP(Cluster-15341.45187)	-0.837104	0.00487931
batatasin III	4-methoxyphenanthrene-2,7-diol	-0.830892	0.00552665
isorhapontigenin	dactylorhin A	-0.809721	0.00816973
isorhapontigenin	gymnoside Ⅲ	-0.940512	0.00015946
isorhapontigenin	gymnoside X	-0.937	0.000194233
isorhapontigenin	gymnoside Ⅸ	-0.944475	0.000125767
Gigantol	3'-O-methylbatatasin III	0.920805	0.000425661
Gigantol	coelonin	0.817077	0.00717146
Gigantol	4-methoxyphenanthrene-2,7-diol	0.981835	2.6132e-06
trans-pterostilbene	MYB(Cluster-15341.109108)	0.814093	0.00756575
trans-pterostilbene	3'-O-methylbatatasin III (isomer)	0.869833	0.00230151
3'-O-methylbatatasin III (isomer)	3'-O-methylbatatasin III	0.879422	0.00177799
coelonin	3'-O-methylbatatasin III	0.91695	0.000500749
coelonin	4-methoxyphenanthrene-2,7-diol	0.8242	0.00628704
4-methoxyphenanthrene-2,7-diol	3'-O-methylbatatasin III	0.886516	0.0014484
gymnoside Ⅲ	dactylorhin A	0.815132	0.00742679
militarine	isorhapontigenin	-0.877515	0.00187476
militarine	dactylorhin A	0.880254	0.00173689
militarine	gymnoside Ⅲ	0.942851	0.000138898
militarine	gymnoside VIII	-0.858267	0.00306393
militarine	gymnoside X	0.846577	0.00399514
militarine	gymnoside Ⅸ	0.939191	0.000171974
gymnoside VIII	dactylorhin A	-0.944082	0.000128857
gymnoside VIII	gymnoside Ⅸ	-0.86585	0.00254721
gymnoside X	gymnoside Ⅲ	0.952643	7.26442e-05
gymnoside X	gymnoside Ⅸ	0.953939	6.60077e-05
gymnoside Ⅸ	bleformin J	-0.802928	0.00917165
gymnoside Ⅸ	dactylorhin A	0.902646	0.000860864
gymnoside Ⅸ	gymnoside Ⅲ	0.956395	5.46208e-05
sacA(Cluster-15341.53711)	MYB(Cluster-15341.23331)	-0.810398	0.00807412
sacA(Cluster-15341.53711)	MYB(Cluster-15341.109108)	-0.811926	0.00786119
sacA(Cluster-15341.53711)	MYB(Cluster-15341.106806)	-0.806237	0.00867381
sacA(Cluster-15341.53711)	PMM(Cluster-15341.34881)	0.809371	0.00821941
sacA(Cluster-15341.58158)	MYB(Cluster-15341.10799)	-0.940817	0.000156662
sacA(Cluster-15341.58158)	MYB(Cluster-15341.26570)	-0.937064	0.00019356
sacA(Cluster-15341.58158)	MYB(Cluster-27863.0)	0.835304	0.00506131
sacA(Cluster-15341.58158)	bZIP(Cluster-37347.0)	0.830148	0.00560793
sacA(Cluster-15341.58158)	coelonin	-0.807263	0.00852326
sacA(Cluster-15341.58158)	HK(Cluster-15341.16659)	-0.87063	0.00225438
sacA(Cluster-15341.58158)	MPI(Cluster-15341.45547)	0.880972	0.00170197
sacA(Cluster-15341.58158)	GMPP(Cluster-15341.45187)	0.808172	0.00839132
SUS(Cluster-15341.43292)	MYB(Cluster-15341.10799)	0.822275	0.0065182
SUS(Cluster-15341.43292)	MYB(Cluster-15341.26570)	0.824874	0.00620734
SUS(Cluster-15341.43292)	batatasin III	-0.828259	0.00581781
SUS(Cluster-15341.43292)	GMPP(Cluster-15341.49494)	-0.831713	0.00543789
SUS(Cluster-15341.44064)	gymnoside X	-0.827154	0.00594308
SUS(Cluster-15341.44064)	gymnoside Ⅸ	-0.848128	0.00386174
SUS(Cluster-15341.44064)	HK(Cluster-15341.67076)	0.869509	0.00232087
HK(Cluster-15341.16659)	bZIP(Cluster-37347.0)	-0.824751	0.00622184
HK(Cluster-15341.16659)	GMPP(Cluster-15341.45187)	-0.802251	0.00927584
MPI(Cluster-15341.42718)	GPI(Cluster-15341.48407)	-0.853633	0.00341281
MPI(Cluster-15341.45547)	Gigantol	-0.817569	0.00710774
MPI(Cluster-15341.45547)	4-methoxyphenanthrene-2,7-diol	-0.838734	0.00471852
MPI(Cluster-15341.45547)	GMPP(Cluster-15341.45187)	0.872741	0.00213285
MPI(Cluster-15341.45547)	GMPP(Cluster-15341.49494)	0.922227	0.000400064
pgm(Cluster-15341.38238)	HK(Cluster-15341.16659)	0.877659	0.00186734
pgm(Cluster-15341.35370)	HK(Cluster-15341.16659)	0.861828	0.00281307
UGP2(Cluster-15341.45266)	bleformin J	0.859627	0.00296633
UGP2(Cluster-15341.45265)	gymnoside X	0.828206	0.00582381
UGP2(Cluster-15341.45265)	SUS(Cluster-15341.44064)	-0.810502	0.00805944
GMPP(Cluster-15341.45187)	Gigantol	-0.84437	0.0041904
GMPP(Cluster-15341.45187)	4-methoxyphenanthrene-2,7-diol	-0.857053	0.00315283
GMPP(Cluster-15341.49494)	GMPP(Cluster-15341.45187)	0.851973	0.00354414
GPI(Cluster-15341.37010)	dactylorhin A isomer	-0.90261	0.000861966
GPI(Cluster-15341.42061)	batatasin III	0.848813	0.00380378
